# Supplementary material for: Tetra­kis[(4-meth­oxy­carbon­yl)anilinium] hexa­chloridostannate(IV) dichloride
Source: Acta Crystallogr Sect E Struct Rep Online. 2011 Feb 2;67(Pt 3):m297. doi: 10.1107/S1600536811003692 (PMC3052157; doi:10.1107/S1600536811003692)
Supplement: Supplementary file 1 [file e-67-0m297-sup1.cif]

##############################################################################
###                                                                        ###
###        Electronic paper (Acta Crystallographica Section E)             ###
###                                                                        ###
##############################################################################
#                                                                            #
# This CIF contains the data in a paper accepted for publication in Acta     #
# Crystallographica Section E. It conforms to the requirements of Notes      #
# for Authors for Section E, and has been peer reviewed under the auspices   #
# of the IUCr Commission on Journals.                                        #
#                                                                            #
# Full details of the Crystallographic Information File format               #
# are given in the paper "The Crystallographic Information File (CIF):       #
# a New Standard Archive File for Crystallography" by S. R. Hall, F. H.      #
# Allen and I. D. Brown [Acta Cryst. (1991), A47, 655-685].                  #
#                                                                            #
# The current version of the core CIF dictionary is obtainable from          #
# ftp://ftp.iucr.org/pub/cif_core.dic. The current version number is 2.4.    #
#                                                                            #
# Software is freely available for graphical display of the structure(s) in  #
# this CIF.  For information consult the CIF home page http://www.iucr.org/  #
# cif/home.html                                                              #
#                                                                            #
# This file may be used for bona fide research purposes within the           #
# scientific community so long as proper attribution is given to the journal # 
# article from which it was obtained.                                        #
#                                                                            #
##############################################################################
                                             
data_global
_journal_date_recd_electronic     2011-01-04
_journal_date_accepted     2011-01-28
_journal_name_full     'Acta Crystallographica, Section E'
_journal_year     2011
_journal_volume     67
_journal_issue      3
_journal_page_first     m297
_journal_page_last     m297
_journal_paper_category     QM
_journal_coeditor_code     CV5035
_publ_contact_author_name     'Yan-Sheng Yin'
_publ_contact_author_address
;
Institute of Material Science and Engineering,
Ocean University of China, Qingdao, Shandong 266100,
People's Republic of China
;
_publ_contact_author_email     yys2004@ouc.edu.cn
_publ_contact_author_fax     '86 532 66786385'
_publ_contact_author_phone     '86 532 66786385'
_publ_section_title
;
Tetrakis[(4-methoxycarbonyl)anilinium] hexachloridostannate(IV) dichloride
;
loop_
    _publ_author_name
    _publ_author_address
    'Wenzhi Xiao'
;
Department of Physics and Mathematics,
Hunan Institute of Engineering, Xiangtan 411104
People's Republic of China
;
    'Ruiting Xue'
;
Institute of Material Science and Engineering,
Ocean University of China, Qingdao, Shandong 266100,
People's Republic of China
;
    'Yansheng Yin'
;
Institute of Material Science and Engineering,
Ocean University of China, Qingdao, Shandong 266100,
People's Republic of China
;
data_I
_chemical_name_systematic
;
Tetrakis[(4-methoxycarbonyl)anilinium] hexachloridostannate(IV) dichloride
;
_chemical_name_common     ?
_chemical_formula_moiety     '4(C8 H10 N O2 +), Cl6 Sn 2-, 2(Cl -)'
_chemical_formula_sum     'C32 H40 Cl8 N4 O8 Sn'
_chemical_formula_iupac     '(C8 H10 N O2)4 [Sn Cl6] Cl2'
_chemical_formula_weight     1010.97
_chemical_melting_point     ?
_symmetry_cell_setting     monoclinic
_symmetry_space_group_name_H-M     'C 2/c'
loop_
    _symmetry_equiv_pos_as_xyz
    'x, y, z'
    '-x, y, -z+1/2'
    'x+1/2, y+1/2, z'
    '-x+1/2, y+1/2, -z+1/2'
    '-x, -y, -z'
    'x, -y, z-1/2'
    '-x+1/2, -y+1/2, -z'
    'x+1/2, -y+1/2, z-1/2'
_cell_length_a     30.748(3)
_cell_length_b     7.1172(8)
_cell_length_c     22.113(2)
_cell_angle_alpha     90.00
_cell_angle_beta     119.424(2)
_cell_angle_gamma     90.00
_cell_volume     4215.0(7)
_cell_formula_units_Z     4
_cell_measurement_reflns_used     4623
_cell_measurement_theta_min     2.721
_cell_measurement_theta_max     27.705
_cell_measurement_temperature     298(2)
_exptl_crystal_description     block
_exptl_crystal_colour     yellow
_exptl_crystal_size_max     0.50
_exptl_crystal_size_mid     0.46
_exptl_crystal_size_min     0.46
_exptl_crystal_density_diffrn     1.593
_exptl_crystal_density_meas     ?
_exptl_crystal_density_method     'not measured'
_exptl_crystal_F_000     2040
_exptl_absorpt_coefficient_mu     1.164
_exptl_absorpt_correction_type     multi-scan
_exptl_absorpt_process_details     '(SADABS; Sheldrick, 1996)'
_exptl_absorpt_correction_T_min     0.5937
_exptl_absorpt_correction_T_max     0.6165
_exptl_special_details
;
;
_diffrn_ambient_temperature     298(2)
_diffrn_radiation_type     MoK\a
_diffrn_radiation_wavelength     0.71073
_diffrn_radiation_source     'fine-focus sealed tube'
_diffrn_radiation_monochromator     graphite
_diffrn_measurement_device_type     'Bruker SMART CCD area-detector'
_diffrn_measurement_method     '\f and \w'
_diffrn_detector_area_resol_mean     ?
_diffrn_reflns_number     10221
_diffrn_reflns_av_R_equivalents     0.0349
_diffrn_reflns_av_sigmaI/netI     0.0389
_diffrn_reflns_theta_min     1.52
_diffrn_reflns_theta_max     25.02
_diffrn_reflns_theta_full     25.02
_diffrn_measured_fraction_theta_max     0.998
_diffrn_measured_fraction_theta_full     0.998
_diffrn_reflns_limit_h_min     -29
_diffrn_reflns_limit_h_max     36
_diffrn_reflns_limit_k_min     -7
_diffrn_reflns_limit_k_max     8
_diffrn_reflns_limit_l_min     -26
_diffrn_reflns_limit_l_max     25
_diffrn_standards_number     ?
_diffrn_standards_interval_count     ?
_diffrn_standards_interval_time     ?
_diffrn_standards_decay_%     ?
_refine_special_details
;
Refinement of <i>F</i>^2^ against ALL reflections. The weighted <i>R</i>-factor
<i>wR</i> and goodness of fit <i>S</i> are based on <i>F</i>^2^, conventional
<i>R</i>-factors <i>R</i> are based on <i>F</i>, with <i>F</i> set to zero for
negative <i>F</i>^2^. The threshold expression of <i>F</i>^2^ >
\s(<i>F</i>^2^) is used only for calculating <i>R</i>-factors(gt) <i>etc</i>.
and is not relevant to the choice of reflections for refinement.
<i>R</i>-factors based on <i>F</i>^2^ are statistically about twice as large
as those based on <i>F</i>, and <i>R</i>- factors based on ALL data will be
even larger.
;
_reflns_number_total     3719
_reflns_number_gt     2969
_reflns_threshold_expression     I>2\s(I)
_refine_ls_structure_factor_coef     Fsqd
_refine_ls_matrix_type     full
_refine_ls_R_factor_all     0.0473
_refine_ls_R_factor_gt     0.0307
_refine_ls_wR_factor_gt     0.0739
_refine_ls_wR_factor_ref     0.0898
_refine_ls_goodness_of_fit_ref     1.007
_refine_ls_restrained_S_all     1.007
_refine_ls_number_reflns     3719
_refine_ls_number_parameters     245
_refine_ls_number_restraints     0
_refine_ls_hydrogen_treatment     constr
_refine_ls_weighting_scheme     calc
_refine_ls_weighting_details
         'calc w=1/[\s^2^(Fo^2^)+(0.0450P)^2^+5.2918P] where P=(Fo^2^+2Fc^2^)/3'
_atom_sites_solution_hydrogens     geom
_atom_sites_solution_primary     direct
_atom_sites_solution_secondary     difmap
_refine_ls_shift/su_max     0.000
_refine_ls_shift/su_mean     0.000
_refine_diff_density_max     0.511
_refine_diff_density_min     -0.435
_refine_ls_extinction_method     'SHELXL97 (Sheldrick, 2008)'
_refine_ls_extinction_coef     0.00204(13)
_refine_ls_extinction_expression
                                  'Fc^*^=kFc[1+0.001xFc^2^\l^3^/sin(2\q)]^-1/4^'
loop_
    _atom_type_symbol
    _atom_type_description
    _atom_type_scat_dispersion_real
    _atom_type_scat_dispersion_imag
    _atom_type_scat_source
    'C' 'C' 0.0033 0.0016
                         'International Tables Vol C Tables 4.2.6.8 and 6.1.1.4'
    'H' 'H' 0.0000 0.0000
                         'International Tables Vol C Tables 4.2.6.8 and 6.1.1.4'
    'O' 'O' 0.0106 0.0060
                         'International Tables Vol C Tables 4.2.6.8 and 6.1.1.4'
    'N' 'N' 0.0061 0.0033
                         'International Tables Vol C Tables 4.2.6.8 and 6.1.1.4'
    'Cl' 'Cl' 0.1484 0.1585
                         'International Tables Vol C Tables 4.2.6.8 and 6.1.1.4'
    'Sn' 'Sn' -0.6537 1.4246
                         'International Tables Vol C Tables 4.2.6.8 and 6.1.1.4'
_computing_data_collection     'SMART (Bruker, 2007)'
_computing_cell_refinement     'SAINT (Bruker, 2007)'
_computing_data_reduction     'SAINT (Bruker, 2007)'
_computing_structure_solution     'SHELXS97 (Sheldrick, 2008)'
_computing_structure_refinement     'SHELXL97 (Sheldrick, 2008)'
_computing_molecular_graphics     'XP in SHELXTL (Sheldrick, 2008)'
_computing_publication_material     'SHELXL97 (Sheldrick, 2008)'
loop_
    _atom_site_type_symbol
    _atom_site_label
    _atom_site_fract_x
    _atom_site_fract_y
    _atom_site_fract_z
    _atom_site_U_iso_or_equiv
    _atom_site_adp_type
    _atom_site_calc_flag
    _atom_site_refinement_flags
    _atom_site_occupancy
    _atom_site_disorder_assembly
    _atom_site_disorder_group
    Sn Sn1 0.0000 0.88525(4) 0.2500 0.03147(14) Uani d S 1 . .
    Cl Cl1 0.05414(3) 1.12542(12) 0.24657(5) 0.0448(2) Uani d . 1 . .
    Cl Cl2 0.04668(3) 0.88401(13) 0.37614(4) 0.0446(2) Uani d . 1 . .
    Cl Cl3 0.05329(3) 0.64043(12) 0.24497(5) 0.0452(2) Uani d . 1 . .
    Cl Cl4 0.01937(4) 0.27991(19) 0.05504(6) 0.0745(4) Uani d . 1 . .
    N N1 0.05296(13) 0.8682(5) 0.09640(19) 0.0681(11) Uani d . 1 . .
    H H1A 0.0488 0.8145 0.1295 0.102 Uiso calc R 1 . .
    H H1B 0.0354 0.8058 0.0568 0.102 Uiso calc R 1 . .
    H H1C 0.0425 0.9868 0.0908 0.102 Uiso calc R 1 . .
    O O1 0.28945(11) 0.8266(5) 0.23899(19) 0.0801(9) Uani d . 1 . .
    O O2 0.27319(15) 0.8654(6) 0.1308(2) 0.1100(15) Uani d . 1 . .
    C C1 0.25910(17) 0.8534(6) 0.1724(3) 0.0614(12) Uani d . 1 . .
    C C2 0.20539(15) 0.8609(5) 0.1534(2) 0.0488(9) Uani d . 1 . .
    C C3 0.19023(15) 0.8011(7) 0.1997(2) 0.0596(11) Uani d . 1 . .
    H H3 0.2138 0.7596 0.2437 0.071 Uiso calc R 1 . .
    C C4 0.14066(15) 0.8028(7) 0.1808(2) 0.0627(12) Uani d . 1 . .
    H H4 0.1305 0.7621 0.2119 0.075 Uiso calc R 1 . .
    C C5 0.10627(15) 0.8642(5) 0.1165(2) 0.0510(10) Uani d . 1 . .
    C C6 0.12064(16) 0.9276(6) 0.0699(2) 0.0563(10) Uani d . 1 . .
    H H6 0.0971 0.9721 0.0265 0.068 Uiso calc R 1 . .
    C C7 0.17023(16) 0.9236(6) 0.0889(2) 0.0571(11) Uani d . 1 . .
    H H7 0.1803 0.9640 0.0577 0.069 Uiso calc R 1 . .
    C C8 0.34155(17) 0.8066(9) 0.2610(3) 0.0977(18) Uani d . 1 . .
    H H8A 0.3466 0.6959 0.2404 0.146 Uiso calc R 1 . .
    H H8B 0.3601 0.7958 0.3107 0.146 Uiso calc R 1 . .
    H H8C 0.3528 0.9148 0.2467 0.146 Uiso calc R 1 . .
    N N2 -0.04641(12) 0.3799(4) 0.12080(17) 0.0549(8) Uani d . 1 . .
    H H2A -0.0469 0.2835 0.1461 0.082 Uiso calc R 1 . .
    H H2B -0.0329 0.4794 0.1481 0.082 Uiso calc R 1 . .
    H H2C -0.0284 0.3495 0.1008 0.082 Uiso calc R 1 . .
    O O3 -0.27704(11) 0.5652(5) -0.06223(17) 0.0754(9) Uani d . 1 . .
    O O4 -0.25318(15) 0.6482(7) -0.1379(2) 0.1235(17) Uani d . 1 . .
    C C9 -0.24390(17) 0.5845(7) -0.0834(2) 0.0649(12) Uani d . 1 . .
    C C10 -0.19295(13) 0.5235(6) -0.03008(18) 0.0475(9) Uani d . 1 . .
    C C11 -0.15324(15) 0.5639(6) -0.0409(2) 0.0530(10) Uani d . 1 . .
    H H11 -0.1591 0.6244 -0.0814 0.064 Uiso calc R 1 . .
    C C12 -0.10518(13) 0.5155(5) 0.00777(19) 0.0460(9) Uani d . 1 . .
    H H12 -0.0785 0.5435 0.0007 0.055 Uiso calc R 1 . .
    C C13 -0.09772(13) 0.4248(5) 0.06700(18) 0.0412(8) Uani d . 1 . .
    C C14 -0.13659(14) 0.3806(5) 0.07820(19) 0.0484(9) Uani d . 1 . .
    H H14 -0.1306 0.3179 0.1185 0.058 Uiso calc R 1 . .
    C C15 -0.18453(14) 0.4296(6) 0.0293(2) 0.0538(10) Uani d . 1 . .
    H H15 -0.2112 0.3995 0.0363 0.065 Uiso calc R 1 . .
    C C16 -0.32747(17) 0.6233(8) -0.1111(3) 0.100(2) Uani d . 1 . .
    H H16A -0.3402 0.5467 -0.1521 0.150 Uiso calc R 1 . .
    H H16B -0.3274 0.7526 -0.1234 0.150 Uiso calc R 1 . .
    H H16C -0.3483 0.6091 -0.0903 0.150 Uiso calc R 1 . .
loop_
    _atom_site_aniso_label
    _atom_site_aniso_U_11
    _atom_site_aniso_U_22
    _atom_site_aniso_U_33
    _atom_site_aniso_U_12
    _atom_site_aniso_U_13
    _atom_site_aniso_U_23
    Sn1 0.0315(2) 0.0292(2) 0.0350(2) 0.000 0.01734(15) 0.000
    Cl1 0.0388(5) 0.0417(5) 0.0498(5) -0.0108(4) 0.0187(4) 0.0027(4)
    Cl2 0.0430(5) 0.0531(6) 0.0319(5) 0.0061(4) 0.0138(4) 0.0043(4)
    Cl3 0.0441(5) 0.0385(5) 0.0611(6) 0.0090(4) 0.0322(5) 0.0006(4)
    Cl4 0.0609(7) 0.0948(9) 0.0812(8) 0.0232(6) 0.0452(6) 0.0309(7)
    N1 0.054(2) 0.094(3) 0.063(2) 0.0182(18) 0.0344(19) 0.021(2)
    O1 0.0490(18) 0.115(3) 0.080(2) 0.0101(17) 0.0348(18) -0.003(2)
    O2 0.084(3) 0.174(4) 0.107(3) 0.001(2) 0.074(3) 0.016(3)
    C1 0.063(3) 0.055(3) 0.086(4) -0.006(2) 0.052(3) -0.008(2)
    C2 0.056(2) 0.045(2) 0.060(3) 0.0003(17) 0.040(2) -0.0021(18)
    C3 0.051(2) 0.083(3) 0.052(2) 0.013(2) 0.031(2) 0.017(2)
    C4 0.056(3) 0.091(3) 0.056(3) 0.019(2) 0.038(2) 0.028(2)
    C5 0.052(2) 0.056(3) 0.055(2) 0.0110(18) 0.034(2) 0.0093(19)
    C6 0.063(3) 0.065(3) 0.047(2) 0.009(2) 0.032(2) 0.0141(19)
    C7 0.072(3) 0.062(3) 0.056(3) 0.003(2) 0.046(2) 0.008(2)
    C8 0.053(3) 0.114(4) 0.128(5) 0.012(3) 0.046(3) -0.002(4)
    N2 0.0470(19) 0.057(2) 0.052(2) 0.0027(15) 0.0173(16) -0.0006(16)
    O3 0.0418(16) 0.094(2) 0.075(2) 0.0087(16) 0.0164(16) -0.0012(18)
    O4 0.081(3) 0.201(5) 0.063(2) 0.034(3) 0.015(2) 0.051(3)
    C9 0.055(3) 0.073(3) 0.047(3) 0.008(2) 0.010(2) -0.002(2)
    C10 0.046(2) 0.053(2) 0.039(2) 0.0024(17) 0.0163(18) -0.0014(18)
    C11 0.063(3) 0.055(2) 0.041(2) 0.0008(19) 0.025(2) 0.0055(18)
    C12 0.046(2) 0.046(2) 0.051(2) -0.0042(17) 0.0277(19) 0.0003(18)
    C13 0.040(2) 0.042(2) 0.038(2) 0.0015(15) 0.0161(16) -0.0023(16)
    C14 0.048(2) 0.056(2) 0.040(2) 0.0017(18) 0.0207(18) 0.0097(17)
    C15 0.042(2) 0.070(3) 0.048(2) -0.0043(19) 0.0216(19) 0.004(2)
    C16 0.039(3) 0.114(5) 0.103(4) 0.013(3) 0.002(3) -0.023(3)
_geom_special_details
;
All e.s.d.'s (except the e.s.d. in the dihedral angle between two l.s. planes)
are estimated using the full covariance matrix. The cell e.s.d.'s are taken
into account individually in the estimation of e.s.d.'s in distances, angles
and torsion angles; correlations between e.s.d.'s in cell parameters are only
used when they are defined by crystal symmetry. An approximate (isotropic)
treatment of cell e.s.d.'s is used for estimating e.s.d.'s involving l.s.
planes.
;
loop_
    _geom_bond_atom_site_label_1
    _geom_bond_atom_site_label_2
    _geom_bond_site_symmetry_2
    _geom_bond_distance
    _geom_bond_publ_flag
    Sn1 Cl1 . 2.4131(8) ?
    Sn1 Cl1 2 2.4131(8) ?
    Sn1 Cl2 2 2.4305(9) ?
    Sn1 Cl2 . 2.4305(9) ?
    Sn1 Cl3 . 2.4315(8) ?
    Sn1 Cl3 2 2.4315(8) ?
    N1 C5 . 1.473(5) ?
    N1 H1A . 0.8900 ?
    N1 H1B . 0.8900 ?
    N1 H1C . 0.8900 ?
    O1 C1 . 1.314(6) ?
    O1 C8 . 1.434(5) ?
    O2 C1 . 1.197(5) ?
    C1 C2 . 1.492(5) ?
    C2 C7 . 1.373(6) ?
    C2 C3 . 1.384(5) ?
    C3 C4 . 1.368(5) ?
    C3 H3 . 0.9300 ?
    C4 C5 . 1.362(5) ?
    C4 H4 . 0.9300 ?
    C5 C6 . 1.380(5) ?
    C6 C7 . 1.369(5) ?
    C6 H6 . 0.9300 ?
    C7 H7 . 0.9300 ?
    C8 H8A . 0.9600 ?
    C8 H8B . 0.9600 ?
    C8 H8C . 0.9600 ?
    N2 C13 . 1.471(4) ?
    N2 H2A . 0.8900 ?
    N2 H2B . 0.8900 ?
    N2 H2C . 0.8900 ?
    O3 C9 . 1.320(5) ?
    O3 C16 . 1.448(5) ?
    O4 C9 . 1.185(5) ?
    C9 C10 . 1.489(5) ?
    C10 C15 . 1.380(5) ?
    C10 C11 . 1.384(5) ?
    C11 C12 . 1.377(5) ?
    C11 H11 . 0.9300 ?
    C12 C13 . 1.375(5) ?
    C12 H12 . 0.9300 ?
    C13 C14 . 1.371(5) ?
    C14 C15 . 1.378(5) ?
    C14 H14 . 0.9300 ?
    C15 H15 . 0.9300 ?
    C16 H16A . 0.9600 ?
    C16 H16B . 0.9600 ?
    C16 H16C . 0.9600 ?
loop_
    _geom_angle_atom_site_label_1
    _geom_angle_atom_site_label_2
    _geom_angle_atom_site_label_3
    _geom_angle_site_symmetry_1
    _geom_angle_site_symmetry_3
    _geom_angle
    _geom_angle_publ_flag
    Cl1 Sn1 Cl1 . 2 89.79(5) ?
    Cl1 Sn1 Cl2 . 2 89.66(3) ?
    Cl1 Sn1 Cl2 2 2 90.63(3) ?
    Cl1 Sn1 Cl2 . . 90.63(3) ?
    Cl1 Sn1 Cl2 2 . 89.66(3) ?
    Cl2 Sn1 Cl2 2 . 179.58(4) ?
    Cl1 Sn1 Cl3 . . 90.88(3) ?
    Cl1 Sn1 Cl3 2 . 179.00(3) ?
    Cl2 Sn1 Cl3 2 . 88.64(3) ?
    Cl2 Sn1 Cl3 . . 91.06(3) ?
    Cl1 Sn1 Cl3 . 2 179.00(3) ?
    Cl1 Sn1 Cl3 2 2 90.88(3) ?
    Cl2 Sn1 Cl3 2 2 91.06(3) ?
    Cl2 Sn1 Cl3 . 2 88.64(3) ?
    Cl3 Sn1 Cl3 . 2 88.45(4) ?
    C5 N1 H1A . . 109.5 ?
    C5 N1 H1B . . 109.5 ?
    H1A N1 H1B . . 109.5 ?
    C5 N1 H1C . . 109.5 ?
    H1A N1 H1C . . 109.5 ?
    H1B N1 H1C . . 109.5 ?
    C1 O1 C8 . . 117.0(4) ?
    O2 C1 O1 . . 123.1(4) ?
    O2 C1 C2 . . 123.4(5) ?
    O1 C1 C2 . . 113.5(4) ?
    C7 C2 C3 . . 119.2(4) ?
    C7 C2 C1 . . 120.1(4) ?
    C3 C2 C1 . . 120.6(4) ?
    C4 C3 C2 . . 120.1(4) ?
    C4 C3 H3 . . 120.0 ?
    C2 C3 H3 . . 120.0 ?
    C5 C4 C3 . . 119.9(4) ?
    C5 C4 H4 . . 120.0 ?
    C3 C4 H4 . . 120.0 ?
    C4 C5 C6 . . 121.0(4) ?
    C4 C5 N1 . . 119.9(3) ?
    C6 C5 N1 . . 119.0(4) ?
    C7 C6 C5 . . 118.8(4) ?
    C7 C6 H6 . . 120.6 ?
    C5 C6 H6 . . 120.6 ?
    C6 C7 C2 . . 121.0(3) ?
    C6 C7 H7 . . 119.5 ?
    C2 C7 H7 . . 119.5 ?
    O1 C8 H8A . . 109.5 ?
    O1 C8 H8B . . 109.5 ?
    H8A C8 H8B . . 109.5 ?
    O1 C8 H8C . . 109.5 ?
    H8A C8 H8C . . 109.5 ?
    H8B C8 H8C . . 109.5 ?
    C13 N2 H2A . . 109.5 ?
    C13 N2 H2B . . 109.5 ?
    H2A N2 H2B . . 109.5 ?
    C13 N2 H2C . . 109.5 ?
    H2A N2 H2C . . 109.5 ?
    H2B N2 H2C . . 109.5 ?
    C9 O3 C16 . . 115.8(4) ?
    O4 C9 O3 . . 124.0(4) ?
    O4 C9 C10 . . 123.4(5) ?
    O3 C9 C10 . . 112.6(4) ?
    C15 C10 C11 . . 119.7(3) ?
    C15 C10 C9 . . 121.8(4) ?
    C11 C10 C9 . . 118.5(4) ?
    C12 C11 C10 . . 120.8(4) ?
    C12 C11 H11 . . 119.6 ?
    C10 C11 H11 . . 119.6 ?
    C13 C12 C11 . . 118.3(3) ?
    C13 C12 H12 . . 120.9 ?
    C11 C12 H12 . . 120.9 ?
    C14 C13 C12 . . 121.8(3) ?
    C14 C13 N2 . . 119.2(3) ?
    C12 C13 N2 . . 118.9(3) ?
    C13 C14 C15 . . 119.5(4) ?
    C13 C14 H14 . . 120.3 ?
    C15 C14 H14 . . 120.3 ?
    C14 C15 C10 . . 119.8(4) ?
    C14 C15 H15 . . 120.1 ?
    C10 C15 H15 . . 120.1 ?
    O3 C16 H16A . . 109.5 ?
    O3 C16 H16B . . 109.5 ?
    H16A C16 H16B . . 109.5 ?
    O3 C16 H16C . . 109.5 ?
    H16A C16 H16C . . 109.5 ?
    H16B C16 H16C . . 109.5 ?
loop_
    _geom_hbond_atom_site_label_D
    _geom_hbond_atom_site_label_H
    _geom_hbond_atom_site_label_A
    _geom_hbond_site_symmetry_A
    _geom_hbond_distance_DH
    _geom_hbond_distance_HA
    _geom_hbond_distance_DA
    _geom_hbond_angle_DHA
    N1 H1A Cl3 . 0.89 2.78 3.659(4) 170
    N2 H2B Cl3 . 0.89 2.71 3.479(3) 145
    N2 H2C Cl4 . 0.89 2.21 3.098(4) 177
    N1 H1B Cl4 5_565 0.89 2.29 3.155(4) 165
    N1 H1C Cl4 1_565 0.89 2.22 3.092(4) 166
    N2 H2A Cl1 1_545 0.89 3.01 3.482(3) 115
    C3 H3 O4 8_566 0.93 2.39 3.148(6) 139
    C15 H15 O2 3_445 0.93 2.38 3.130(5) 138
