# Supplementary material for: Tetra­kis[(4-meth­oxy­carbon­yl)anilinium] hexa­chloridostannate(IV) dichloride
Source: Acta Crystallogr Sect E Struct Rep Online. 2011 Feb 2;67(Pt 3):m297. doi: 10.1107/S1600536811003692 (PMC3052157; doi:10.1107/S1600536811003692)
Supplement: Supplementary file 2 [file e-67-0m297-Isup2.hkl]

# 
# h,k,l, Fc-squared, Fo-squared, sigma(Fo-squared) and status flag 
# 
data_I
_shelx_title ' 091027d in  C2/c' 
_shelx_refln_list_code          4 
_shelx_F_calc_maximum      538.24 
_exptl_crystal_F_000      2040.00 
_reflns_d_resolution_high  0.8403 
 
loop_ 
 _symmetry_equiv_pos_as_xyz 
 'x, y, z' 
 '-x, y, -z+1/2' 
 'x+1/2, y+1/2, z' 
 '-x+1/2, y+1/2, -z+1/2' 
 '-x, -y, -z' 
 'x, -y, z-1/2' 
 '-x+1/2, -y+1/2, -z' 
 'x+1/2, -y+1/2, z-1/2' 
 
_cell_length_a    30.7481 
_cell_length_b     7.1172 
_cell_length_c    22.1130 
_cell_angle_alpha  90.000 
_cell_angle_beta  119.424 
_cell_angle_gamma  90.000 
 
_shelx_F_squared_multiplier     1.000 
 
loop_ 
 _refln_index_h 
 _refln_index_k 
 _refln_index_l 
 _refln_F_squared_calc 
 _refln_F_squared_meas 
 _refln_F_squared_sigma 
 _refln_observed_status 
   2   0   0    44624.02    42556.15   1166.02 o 
   4   0   0   139927.70   144846.98   3829.67 o 
   6   0   0    14119.53    15626.30    467.70 o 
   8   0   0     1180.02     1171.21     84.46 o 
  10   0   0    23412.79    23688.85    717.64 o 
  12   0   0     4604.63     4716.50    220.25 o 
  14   0   0      404.01      410.55     89.58 o 
  16   0   0    23454.39    21715.20    719.94 o 
  18   0   0    50634.31    50678.45   1501.37 o 
  20   0   0    50105.74    49242.26   1483.59 o 
  22   0   0    17580.71    16117.39    625.28 o 
  24   0   0     1838.64     1542.62    180.80 o 
  26   0   0      226.80      101.76    114.34 o 
  28   0   0      149.97       87.49    115.46 o 
  30   0   0      336.18      399.19    156.22 o 
   1   1   0    26617.52    26487.92    418.99 o 
   3   1   0    42606.66    43305.82    710.96 o 
   5   1   0    14615.96    14827.15    215.92 o 
   7   1   0     6138.11     6153.00     96.73 o 
   9   1   0      560.06      514.21     26.85 o 
  11   1   0     1349.10     1271.65     38.09 o 
  13   1   0     4181.98     4519.60    103.40 o 
  15   1   0     8132.34     8245.82    160.24 o 
  17   1   0    19542.44    19301.70    380.79 o 
  19   1   0    12279.50    12346.13    284.31 o 
  21   1   0     2049.33     1965.99    107.38 o 
  23   1   0     9818.01     9177.56    252.54 o 
  25   1   0     2506.79     2449.73    130.14 o 
  27   1   0     1118.06      949.06    111.76 o 
  29   1   0      472.65      442.52     94.63 o 
  31   1   0      307.31      133.18    102.35 o 
   0   2   0       14.43      171.78     68.71 o 
   2   2   0     5074.09     5856.04    130.69 o 
   4   2   0    10064.26    10426.35    153.69 o 
   6   2   0     3646.64     4108.12     80.08 o 
   8   2   0      344.77      436.46     33.13 o 
  10   2   0     2265.28     2151.87     60.37 o 
  12   2   0      822.31      748.60     45.63 o 
  14   2   0      534.16      570.86     62.97 o 
  16   2   0      301.90      254.62     42.29 o 
  18   2   0     1771.31     1778.68    146.00 o 
  20   2   0      518.12      519.27     74.58 o 
  22   2   0     1168.97     1091.88    104.44 o 
  24   2   0      169.68      228.96     72.99 o 
  26   2   0     1006.74     1164.05    153.00 o 
  28   2   0      407.16      573.74    126.43 o 
  30   2   0      283.13      170.46    154.24 o 
   1   3   0    12307.21    12056.69    311.71 o 
   3   3   0     1716.37     1360.97     68.29 o 
   5   3   0      817.62      805.08     85.14 o 
   7   3   0     2586.62     2424.18     67.43 o 
   9   3   0      370.07      327.72     34.93 o 
  11   3   0    12329.58    13082.11    209.19 o 
  13   3   0      270.87      214.63     36.74 o 
  15   3   0     3670.72     3801.33     97.59 o 
  17   3   0     3412.89     3439.88    111.15 o 
  19   3   0     5247.79     5562.20    231.69 o 
  21   3   0     7760.18     8047.75    297.64 o 
  23   3   0     1528.03     1634.80    170.31 o 
  25   3   0     1628.94     1645.78    177.83 o 
  27   3   0     1721.86     1975.22    194.42 o 
  29   3   0      610.18      387.26    125.35 o 
   0   4   0   135760.17   131062.02   3656.75 o 
   2   4   0    36405.27    36987.72    820.91 o 
   4   4   0    25571.61    25636.76    538.81 o 
   6   4   0       34.52       36.67     34.70 o 
   8   4   0     1279.87     1203.87     67.39 o 
  10   4   0    10168.34     9736.06    177.67 o 
  12   4   0      530.54      485.49     56.55 o 
  14   4   0     2478.78     2479.24     99.23 o 
  16   4   0    15279.94    15447.53    349.00 o 
  18   4   0    27612.58    28717.42    687.57 o 
  20   4   0    24658.47    25113.04    642.36 o 
  22   4   0    12707.42    13149.76    424.61 o 
  24   4   0     5543.32     5757.06    271.02 o 
  26   4   0      130.39      -15.75     94.71 o 
  28   4   0       53.56     -133.66     97.36 o 
   1   5   0    25243.75    25251.63   1104.35 o 
   3   5   0    15179.19    14681.69    332.67 o 
   5   5   0     9872.91    10282.46    384.81 o 
   7   5   0     2081.67     1927.62    120.36 o 
   9   5   0     2384.15     2596.84    105.62 o 
  11   5   0     2123.16     2218.78    103.09 o 
  13   5   0     1744.73     1706.86     96.58 o 
  15   5   0     2720.96     2349.51    111.00 o 
  17   5   0     6475.10     6373.25    441.18 o 
  19   5   0     7043.97     6859.14    714.26 o 
  21   5   0      785.77      857.36    142.57 o 
  23   5   0      960.22      866.97    143.31 o 
  25   5   0      721.35      754.14    148.44 o 
   0   6   0     1028.46      969.71    182.22 o 
   2   6   0      742.27      707.90    148.61 o 
   4   6   0      438.38      316.33     79.24 o 
   6   6   0     1941.54     1820.55    140.15 o 
   8   6   0     2174.64     2158.82    114.04 o 
  10   6   0      827.17      637.44     86.29 o 
  12   6   0     2048.91     1931.81    117.25 o 
  14   6   0      375.49      175.54     70.96 o 
  16   6   0      287.86      112.06    107.90 o 
  18   6   0      312.23      178.08    117.39 o 
  20   6   0        1.31     -125.81     86.43 o 
  22   6   0      343.09      275.66    121.05 o 
   1   7   0      837.93      843.84    154.25 o 
   3   7   0      904.68      833.19    148.59 o 
   5   7   0      742.99      715.30    142.43 o 
   7   7   0      567.21      569.75    135.24 o 
   9   7   0      412.68      324.84     87.34 o 
  11   7   0      704.30      727.26    114.74 o 
  13   7   0       87.01      114.17     72.21 o 
  15   7   0        1.38      -76.24     73.20 o 
  17   7   0       23.20      -65.68     79.26 o 
   0   8   0     7926.05     7976.23    519.81 o 
   2   8   0     7058.91     7928.88    365.40 o 
   4   8   0     3231.94     3031.99    228.14 o 
   6   8   0      283.04      471.25    144.39 o 
   8   8   0        2.69       19.34    103.91 o 
  10   8   0       24.88     -101.95     98.82 o 
 -31   1   1      236.06      118.22     81.82 o 
 -29   1   1     1322.76     1280.86    128.47 o 
 -27   1   1     3371.48     2841.14    144.82 o 
 -25   1   1     3021.33     2789.92    136.89 o 
 -23   1   1     4141.26     4029.46    157.88 o 
 -21   1   1    12578.23    12215.62    350.11 o 
 -19   1   1     9223.96     9427.09    234.04 o 
 -17   1   1    16168.75    16540.36    641.69 o 
 -15   1   1    21701.48    23154.04    535.55 o 
 -13   1   1     9081.89     9131.75    165.87 o 
 -11   1   1    11576.27    11414.78    165.62 o 
  -9   1   1    14741.23    15555.49    210.69 o 
  -7   1   1    27336.44    28018.81    351.77 o 
  -5   1   1    25477.21    27966.43    346.67 o 
  -3   1   1     4194.03     4622.53     71.25 o 
  -1   1   1    11500.18    11974.49    227.74 o 
   1   1   1    44500.62    43967.70   2489.96 o 
   3   1   1    18400.10    18390.50    260.26 o 
   5   1   1      582.21      836.39     58.89 o 
   7   1   1        6.83        5.86     10.53 o 
   9   1   1     5024.66     5139.63     89.74 o 
  11   1   1     8257.09     9513.29    145.97 o 
  13   1   1     5232.41     5821.08    102.70 o 
  15   1   1     2612.37     2462.05     76.89 o 
  17   1   1     4614.88     4706.43    157.31 o 
  19   1   1     2109.84     2090.05    107.72 o 
  21   1   1     4517.48     4237.37    158.22 o 
  23   1   1     4565.21     4347.90    198.77 o 
  25   1   1     1008.11      902.38    153.94 o 
  27   1   1     1219.32     1387.99    150.29 o 
  29   1   1      557.75      554.53    125.06 o 
 -30   2   1     5010.59     4881.31    254.68 o 
 -28   2   1    12416.94    12908.56    832.43 o 
 -26   2   1    10231.81    10527.24    291.66 o 
 -24   2   1    21469.04    21678.47    588.86 o 
 -22   2   1     2891.99     2818.04    138.43 o 
 -20   2   1       98.81       39.88     48.36 o 
 -18   2   1       15.60       -8.40     39.48 o 
 -16   2   1     1503.95     1329.30     62.21 o 
 -14   2   1     2829.50     3071.01    112.44 o 
 -12   2   1     4925.49     5003.91     99.93 o 
 -10   2   1    44543.32    45862.35    702.49 o 
  -8   2   1    66321.19    68152.12    829.03 o 
  -6   2   1    90929.23    91676.00   1650.75 o 
  -4   2   1    48183.16    49203.97    637.46 o 
  -2   2   1     5143.59     6380.92    118.39 o 
   0   2   1   200448.33   176219.84   4761.01 o 
   2   2   1     9973.19    11400.02    274.17 o 
   4   2   1    28881.21    29366.56    478.02 o 
   6   2   1     9077.59     8810.47    137.85 o 
   8   2   1    69749.67    68969.46    841.17 o 
  10   2   1    24595.51    24429.53    330.98 o 
  12   2   1    36888.59    37238.59    531.95 o 
  14   2   1     7871.39     7831.46    170.59 o 
  16   2   1     6936.52     6951.28    156.75 o 
  18   2   1     1699.07     1926.47    100.35 o 
  20   2   1     8479.59     8916.62    239.72 o 
  22   2   1     4055.67     3873.16    174.00 o 
  24   2   1     2194.26     2042.52    158.34 o 
  26   2   1     4729.79     4509.24    233.57 o 
  28   2   1     4271.42     4245.04    327.83 o 
  30   2   1     1808.59     2145.57    244.45 o 
 -29   3   1     1474.38     1745.49    192.61 o 
 -27   3   1     3026.52     3054.30    204.86 o 
 -25   3   1     3361.57     3476.46    209.30 o 
 -23   3   1     3843.04     3843.87    208.67 o 
 -21   3   1     1060.62     1213.00    139.45 o 
 -19   3   1     3284.34     3238.27    133.37 o 
 -17   3   1      946.47     1046.58     69.55 o 
 -15   3   1      732.28      867.30     53.51 o 
 -13   3   1      219.05      270.09     55.15 o 
 -11   3   1      150.09      163.96     31.01 o 
  -9   3   1     9129.93     9846.48    165.78 o 
  -7   3   1    10322.44    10382.11    169.85 o 
  -5   3   1    28955.32    28615.09    430.90 o 
  -3   3   1     6248.72     5401.23    119.71 o 
  -1   3   1    22791.71    22355.36   1047.42 o 
   1   3   1    24795.08    24588.87    750.73 o 
   3   3   1    40284.28    40281.36    672.61 o 
   5   3   1    12521.54    13289.64    245.43 o 
   7   3   1    13674.29    13575.51    208.07 o 
   9   3   1     7101.26     7217.80    133.86 o 
  11   3   1    22004.52    22128.81    317.51 o 
  13   3   1    12512.47    13155.35    214.78 o 
  15   3   1     4429.75     4283.01    121.09 o 
  17   3   1    12120.03    12198.04    287.64 o 
  19   3   1    11546.19    11594.17    429.46 o 
  21   3   1     2462.85     2402.21    165.17 o 
  23   3   1     5450.35     5649.76    258.58 o 
  25   3   1     3365.00     3218.83    207.18 o 
  27   3   1      577.87      506.86    133.53 o 
  29   3   1      225.02       28.55     99.79 o 
 -28   4   1        2.98      -86.37    107.85 o 
 -26   4   1       18.88      -38.87     88.28 o 
 -24   4   1     1477.30     1558.49    174.35 o 
 -22   4   1     1560.97     1395.45    161.22 o 
 -20   4   1      436.13      858.29    171.91 o 
 -18   4   1     2253.62     2451.16    178.17 o 
 -16   4   1     2184.27     2075.32    146.17 o 
 -14   4   1      379.93      365.51     55.67 o 
 -12   4   1     1846.27     2048.66     74.67 o 
 -10   4   1      572.56      596.35     48.43 o 
  -8   4   1       33.93      -41.13     29.60 o 
  -6   4   1     3288.52     3136.85    101.83 o 
  -4   4   1     2073.38     1791.10     94.13 o 
  -2   4   1     5743.48     5431.07    233.46 o 
   0   4   1      584.55      543.26    101.34 o 
   2   4   1     3635.29     3514.67    247.03 o 
   4   4   1      137.67      155.54     51.70 o 
   6   4   1     2575.01     2416.65     90.86 o 
   8   4   1        4.54      -12.34     34.64 o 
  10   4   1      945.35      701.74     64.01 o 
  12   4   1        3.41      -49.31     32.88 o 
  14   4   1       30.96      -38.36     39.49 o 
  16   4   1      596.64      667.18    111.48 o 
  18   4   1     2731.15     3273.55    192.55 o 
  20   4   1      900.47     1341.94    158.64 o 
  22   4   1      770.17     1011.90    157.10 o 
  24   4   1       11.18       30.77     99.03 o 
  26   4   1      312.70       64.96    103.64 o 
 -25   5   1      349.16      243.00    111.19 o 
 -23   5   1       91.59       63.65    103.07 o 
 -21   5   1      102.22      116.03     96.15 o 
 -19   5   1     1454.76     1534.45    165.66 o 
 -17   5   1      437.92      386.11     85.35 o 
 -15   5   1       56.46      -29.62     50.52 o 
 -13   5   1      382.37      359.51     66.13 o 
 -11   5   1      676.98      694.65     74.43 o 
  -9   5   1        8.73      -53.41     35.61 o 
  -7   5   1     1256.36     1172.51    127.20 o 
  -5   5   1      433.62      251.13     65.59 o 
  -3   5   1     5884.95     5499.16    175.80 o 
  -1   5   1     2242.49     1980.68    143.60 o 
   1   5   1    10193.37     9791.59    323.91 o 
   3   5   1     2566.65     2378.27    174.36 o 
   5   5   1     2601.62     2520.08    104.08 o 
   7   5   1      435.09      377.82     67.55 o 
   9   5   1      883.46      865.38     80.32 o 
  11   5   1     2459.59     2416.21    106.25 o 
  13   5   1      112.30      -29.65     48.87 o 
  15   5   1     3375.71     3199.28    151.91 o 
  17   5   1     1352.30     1359.81    128.77 o 
  19   5   1     2249.80     2344.96    186.83 o 
  21   5   1     2759.28     2723.02    193.28 o 
  23   5   1      519.15      662.91    137.67 o 
  25   5   1       95.42      -41.79    103.45 o 
 -22   6   1     1376.59     1514.03    180.83 o 
 -20   6   1      210.14       51.09     96.63 o 
 -18   6   1      230.61      132.84     80.48 o 
 -16   6   1      353.98      182.05     84.99 o 
 -14   6   1     1317.99     1177.15    104.43 o 
 -12   6   1     5537.26     5515.82    175.97 o 
 -10   6   1    12994.54    12728.03    282.57 o 
  -8   6   1    22427.61    22586.74    490.18 o 
  -6   6   1     9521.86     9409.81    271.20 o 
  -4   6   1     7412.68     6804.87    219.75 o 
  -2   6   1     4109.35     4243.06    251.66 o 
   0   6   1      733.03      895.90    134.64 o 
   2   6   1        5.75      -65.43     71.44 o 
   4   6   1     1986.15     1599.42    149.61 o 
   6   6   1     2373.88     2239.56    133.76 o 
   8   6   1     3813.86     3485.91    139.55 o 
  10   6   1     5856.18     5944.92    184.04 o 
  12   6   1     4671.23     4454.48    161.68 o 
  14   6   1     2215.03     2125.02    141.01 o 
  16   6   1      836.95      772.27    114.30 o 
  18   6   1      377.15      545.41    172.09 o 
  20   6   1     1070.21     1012.11    164.35 o 
 -17   7   1      670.99      419.31     98.00 o 
 -15   7   1      461.42      385.85     95.81 o 
 -13   7   1     1079.81     1058.38    111.03 o 
 -11   7   1     1596.29     1672.62    147.03 o 
  -9   7   1     4151.57     3767.32    231.48 o 
  -7   7   1     4748.52     4688.61    254.11 o 
  -5   7   1     6368.56     6016.07    287.00 o 
  -3   7   1     3207.02     2764.73    200.23 o 
  -1   7   1     2093.74     2243.43    184.99 o 
   1   7   1     3386.31     3039.84    206.70 o 
   3   7   1     2639.91     2521.39    192.09 o 
   5   7   1     1992.39     1868.79    138.40 o 
   7   7   1     2004.64     1911.98    146.22 o 
   9   7   1     2055.01     1817.78    151.40 o 
  11   7   1     2653.68     2471.01    133.09 o 
  13   7   1     1241.14     1389.34    120.87 o 
  15   7   1      808.13      843.24    120.32 o 
  17   7   1      945.94      706.37    190.82 o 
 -10   8   1       18.14      -30.77    104.30 o 
  -8   8   1        2.12      -18.58    105.31 o 
  -6   8   1      401.53      352.46    135.79 o 
  -4   8   1      722.92      827.46    165.87 o 
  -2   8   1     2762.22     2853.12    231.51 o 
   0   8   1     1848.22     2435.22    244.51 o 
   2   8   1     1147.44     1274.73    195.84 o 
   4   8   1      436.60      467.13    146.71 o 
   6   8   1      261.65      250.31    135.18 o 
   8   8   1      180.83       28.39    125.42 o 
 -32   0   2     2849.81     2784.82    189.09 o 
 -30   0   2     1863.91     1909.58    224.18 o 
 -28   0   2     1864.43     1982.99    207.66 o 
 -26   0   2     1937.55     2130.38    209.37 o 
 -24   0   2    23737.81    22627.26    816.09 o 
 -22   0   2     6487.76     5968.66    325.47 o 
 -20   0   2    19914.61    19415.41    692.24 o 
 -18   0   2    25986.03    25619.23    838.32 o 
 -16   0   2     4040.59     3331.61    199.76 o 
 -14   0   2    45915.27    50420.76   1447.68 o 
 -12   0   2    17872.55    20273.40    639.45 o 
 -10   0   2     2933.64     3620.98    172.18 o 
  -8   0   2    14546.26    15793.61    330.89 o 
  -6   0   2    39216.85    39292.52    767.28 o 
  -4   0   2   105245.09   103291.48   2285.94 o 
  -2   0   2    52041.34    44106.82   3096.84 o 
   0   0   2    39527.86    37436.79   1037.73 o 
   2   0   2    59896.70    59273.95   1619.70 o 
   4   0   2    32674.22    35474.64    693.23 o 
   6   0   2     6253.03     7626.21    419.69 o 
   8   0   2      381.83      623.88    129.70 o 
  10   0   2     9324.63    10717.86    245.93 o 
  12   0   2    16573.79    16601.45    360.41 o 
  14   0   2    36237.93    35067.82   1060.45 o 
  16   0   2    75482.41    74136.27   2100.52 o 
  18   0   2    46943.86    46838.61   1409.14 o 
  20   0   2    49105.20    46929.61   1432.57 o 
  22   0   2    12432.53    11851.96    511.89 o 
  24   0   2     1771.62     1659.93    184.54 o 
  26   0   2       19.49     -136.48     91.80 o 
  28   0   2       76.67       75.85    119.97 o 
  30   0   2        7.58      -99.32     75.78 o 
 -31   1   2     1080.80     1362.45    230.42 o 
 -29   1   2     2940.95     2643.28    145.94 o 
 -27   1   2     3837.79     3617.89    160.46 o 
 -25   1   2     1986.24     2002.56    116.91 o 
 -23   1   2      108.67      160.37     58.34 o 
 -21   1   2    10286.42    10124.09    253.38 o 
 -19   1   2     1889.87     1775.87     94.71 o 
 -17   1   2     3024.03     3110.84     85.33 o 
 -15   1   2    10641.37    12315.92    375.10 o 
 -13   1   2     5994.22     5797.09     99.96 o 
 -11   1   2    13167.53    13520.28    191.09 o 
  -9   1   2    24889.62    25418.25    325.18 o 
  -7   1   2    42109.68    45413.30    552.43 o 
  -5   1   2    35296.90    38138.48    464.45 o 
  -3   1   2      365.60      262.49     17.80 o 
  -1   1   2    26735.40    28089.34    967.82 o 
   1   1   2    68130.18    68234.35   2312.84 o 
   3   1   2    27491.70    27941.77    503.90 o 
   5   1   2      902.60      751.83     26.80 o 
   7   1   2     6759.77     6204.35    101.61 o 
   9   1   2      993.96      817.18     34.93 o 
  11   1   2    45564.48    50523.44    628.93 o 
  13   1   2     1694.67     1439.12     63.27 o 
  15   1   2     9929.66     9372.58    181.79 o 
  17   1   2     4588.17     4689.22    152.33 o 
  19   1   2     3817.62     3768.88    142.51 o 
  21   1   2     7948.64     7334.77    216.84 o 
  23   1   2      431.10      322.15     77.19 o 
  25   1   2      284.27      303.53     79.43 o 
  27   1   2      350.39      343.13    112.41 o 
  29   1   2      374.07      268.59    109.63 o 
 -32   2   2       41.09     -135.96     95.09 o 
 -30   2   2        2.66      137.00    126.06 o 
 -28   2   2        0.52      241.64     85.41 o 
 -26   2   2      229.41      405.92     89.05 o 
 -24   2   2      830.15      966.01    136.67 o 
 -22   2   2       34.13      -41.18     47.94 o 
 -20   2   2      662.07      546.08     70.60 o 
 -18   2   2      209.38      159.53     37.62 o 
 -16   2   2     1374.66     1453.73     53.71 o 
 -14   2   2     1921.81     2014.45     61.33 o 
 -12   2   2     5577.39     5265.23    103.24 o 
 -10   2   2     3887.00     3759.92     82.66 o 
  -8   2   2    12231.47    11854.70    183.18 o 
  -6   2   2     9722.31    10190.06    154.59 o 
  -4   2   2    30807.89    31796.86    514.45 o 
  -2   2   2    53470.13    56129.37   1023.86 o 
   0   2   2    39377.54    39507.54    637.27 o 
   2   2   2    20940.64    22025.15    378.61 o 
   4   2   2     6221.12     6550.01    117.84 o 
   6   2   2        9.46       -9.41     15.06 o 
   8   2   2     3328.55     3455.95     77.03 o 
  10   2   2     1433.02     1575.72     63.17 o 
  12   2   2      191.75      186.85     34.44 o 
  14   2   2       12.31       15.84     41.85 o 
  16   2   2      190.25      182.01     43.85 o 
  18   2   2       90.83       52.22     47.93 o 
  20   2   2      735.98      679.18     83.45 o 
  22   2   2      452.73      309.11     95.03 o 
  24   2   2      104.95       46.75     81.38 o 
  26   2   2        0.54       -0.08     89.19 o 
  28   2   2        4.65        8.49     93.97 o 
 -31   3   2      243.41      295.63    118.69 o 
 -29   3   2      623.28      537.90    164.60 o 
 -27   3   2      999.18     1010.84    148.36 o 
 -25   3   2     1205.61     1199.66    217.07 o 
 -23   3   2      962.08      960.77    135.22 o 
 -21   3   2      393.01      472.26     78.72 o 
 -19   3   2       60.05       53.06     85.77 o 
 -17   3   2     1039.78     1151.14     71.96 o 
 -15   3   2     1954.36     2099.06     70.67 o 
 -13   3   2    13475.05    14614.50    230.05 o 
 -11   3   2     1873.44     1701.04     87.78 o 
  -9   3   2    12103.55    12643.86    199.91 o 
  -7   3   2    29835.85    30102.86    401.71 o 
  -5   3   2    11401.17    11624.99    206.78 o 
  -3   3   2    23344.55    23307.74    420.39 o 
  -1   3   2       35.79       71.91     27.97 o 
   1   3   2    14460.64    14876.67    317.34 o 
   3   3   2     7078.43     7670.38    238.11 o 
   5   3   2     3605.66     3974.85    121.30 o 
   7   3   2     5426.32     6113.22    116.12 o 
   9   3   2     1486.92     1571.41     91.44 o 
  11   3   2     4034.97     3925.09     96.28 o 
  13   3   2      118.85       89.60     39.91 o 
  15   3   2     4711.91     4673.77    157.42 o 
  17   3   2     1129.33     1297.00    195.58 o 
  19   3   2       10.66       98.73     75.24 o 
  21   3   2     1204.78     1220.70    157.15 o 
  23   3   2     1925.38     1971.01    172.13 o 
  25   3   2       62.67       10.79     92.56 o 
  27   3   2      321.10      313.69    205.04 o 
 -28   4   2      189.31       36.76     97.16 o 
 -26   4   2      911.00      661.24    136.24 o 
 -24   4   2     3246.94     3040.66    195.07 o 
 -22   4   2     4426.29     4338.21    220.27 o 
 -20   4   2     9143.92     9514.77    326.49 o 
 -18   4   2    17380.65    17421.36    380.76 o 
 -16   4   2     9548.96    10001.42    216.97 o 
 -14   4   2     6047.83     6104.59    136.38 o 
 -12   4   2      345.53      382.43     44.98 o 
 -10   4   2     5977.78     5813.82    133.39 o 
  -8   4   2     6683.49     7049.93    162.08 o 
  -6   4   2    17001.52    17398.65    302.12 o 
  -4   4   2    44921.83    45736.51   1238.38 o 
  -2   4   2    65928.04    64094.30   1063.01 o 
   0   4   2    67719.73    68576.63   1416.99 o 
   2   4   2    28599.31    28357.97    520.28 o 
   4   4   2    17222.27    17406.72    354.83 o 
   6   4   2       12.08      -22.45     30.79 o 
   8   4   2     1726.01     1495.87     76.45 o 
  10   4   2       51.25       77.48     40.17 o 
  12   4   2     2373.99     2263.88    102.01 o 
  14   4   2     6473.54     7032.05    178.03 o 
  16   4   2    17080.78    17308.11    388.00 o 
  18   4   2    13650.29    14304.50   1052.57 o 
  20   4   2    18602.26    19304.28    590.85 o 
  22   4   2     2587.24     2699.06    189.05 o 
  24   4   2       16.98     -115.29     76.86 o 
  26   4   2       75.80     -106.47     98.82 o 
 -25   5   2     1850.14     2128.75    202.71 o 
 -23   5   2     2900.10     2780.43    194.36 o 
 -21   5   2     2075.66     2201.67    166.32 o 
 -19   5   2     3343.92     3251.08    155.58 o 
 -17   5   2     2727.84     2450.85    134.12 o 
 -15   5   2     3185.40     2991.95    145.93 o 
 -13   5   2     4786.31     4720.65    146.99 o 
 -11   5   2      868.05     1103.09    137.11 o 
  -9   5   2     3280.56     2986.05    111.68 o 
  -7   5   2     5374.32     5310.55    174.32 o 
  -5   5   2     8252.36     7585.10    214.09 o 
  -3   5   2     5740.55     5093.49    166.95 o 
  -1   5   2     6383.85     5769.66    176.33 o 
   1   5   2     6377.94     6109.73    245.06 o 
   3   5   2     6711.30     6787.14    259.19 o 
   5   5   2     1801.83     1767.02     89.39 o 
   7   5   2     1623.16     1521.81     90.09 o 
   9   5   2     1377.77     1372.68     93.01 o 
  11   5   2     5811.44     5408.28    162.15 o 
  13   5   2    10505.49    10917.94    249.92 o 
  15   5   2     8494.07     8004.41    248.08 o 
  17   5   2     6902.74     6773.58    230.93 o 
  19   5   2     6349.77     6486.53    294.04 o 
  21   5   2     2716.43     2977.19    205.37 o 
  23   5   2     1195.30     1190.08    181.55 o 
 -22   6   2      228.49       63.72    103.09 o 
 -20   6   2        0.64      -61.49     80.07 o 
 -18   6   2      278.91      147.62     80.99 o 
 -16   6   2       88.19      -27.50     68.97 o 
 -14   6   2        4.70      -80.72     53.82 o 
 -12   6   2      821.66      797.50     89.41 o 
 -10   6   2     1965.48     1972.87    148.23 o 
  -8   6   2      973.99     1100.08    117.60 o 
  -6   6   2     1750.01     1682.43    127.20 o 
  -4   6   2      871.64      921.25    134.31 o 
  -2   6   2     1211.40     1647.80    414.18 o 
   0   6   2      753.97      577.31    115.13 o 
   2   6   2      147.85       39.74    113.31 o 
   4   6   2        1.08      -83.80     55.87 o 
   6   6   2       80.20      -61.28     53.35 o 
   8   6   2     1502.13     1371.59    129.58 o 
  10   6   2     2033.09     2138.85    128.10 o 
  12   6   2      667.45      708.79     96.68 o 
  14   6   2      932.96      974.03    155.58 o 
  16   6   2      348.97      260.60     89.09 o 
  18   6   2      599.20      566.63    129.96 o 
  20   6   2      107.46       50.97    104.19 o 
 -19   7   2      176.25       27.53     82.55 o 
 -17   7   2       35.48       12.74     77.51 o 
 -15   7   2        9.72      -51.85     62.54 o 
 -13   7   2      158.34      -11.93     78.76 o 
 -11   7   2      224.09      179.14    115.38 o 
  -9   7   2      439.84      453.42    123.79 o 
  -7   7   2      865.98     1156.95    162.09 o 
  -5   7   2       14.74        3.35     92.69 o 
  -3   7   2      405.51      480.29    127.92 o 
  -1   7   2        9.56     -124.26     82.84 o 
   1   7   2       96.58      -13.33     90.23 o 
   3   7   2       12.98      -99.32     66.22 o 
   5   7   2      573.40      468.77     95.14 o 
   7   7   2      130.19       -6.96     89.83 o 
   9   7   2     1261.21     1171.97    131.14 o 
  11   7   2      390.50      292.68     79.21 o 
  13   7   2      145.15      253.78     91.84 o 
  15   7   2      595.75      434.74    102.77 o 
 -10   8   2       36.51      -78.01    102.01 o 
  -8   8   2      840.18      704.71    156.71 o 
  -6   8   2     1033.78      944.95    268.78 o 
  -4   8   2     3243.56     3140.80    232.77 o 
  -2   8   2     5133.30     5652.02    305.54 o 
   0   8   2     5734.30     5825.85    312.13 o 
   2   8   2     2774.90     2896.54    227.97 o 
   4   8   2     1384.86     1422.68    193.50 o 
   6   8   2      182.01      221.35    134.62 o 
   8   8   2      204.55      118.78    263.98 o 
 -33   1   3      885.43     1095.29    126.10 o 
 -31   1   3     1261.90     1264.90    131.35 o 
 -29   1   3     1212.37     1305.81    135.45 o 
 -27   1   3     1349.77     1282.72    129.38 o 
 -25   1   3      755.14      940.94     99.23 o 
 -23   1   3      109.07       42.47     54.07 o 
 -21   1   3     1957.87     1797.58    162.95 o 
 -19   1   3     2171.10     2054.62     97.90 o 
 -17   1   3       42.55      -27.95     24.42 o 
 -15   1   3      799.11     1075.55     45.38 o 
 -13   1   3    15139.08    16043.51    224.38 o 
 -11   1   3     2435.89     2275.18     76.31 o 
  -9   1   3    28248.38    29479.86    412.55 o 
  -7   1   3    41622.47    43052.63    525.82 o 
  -5   1   3    16456.41    17915.87    231.03 o 
  -3   1   3    64105.30    60813.27   1410.56 o 
  -1   1   3      272.30      382.14     32.77 o 
   1   1   3    53637.46    53601.25   1002.09 o 
   3   1   3    35136.24    37952.79    592.65 o 
   5   1   3    19793.23    19942.59    290.27 o 
   7   1   3    35833.41    37804.29    474.50 o 
   9   1   3    26925.74    28535.30    372.94 o 
  11   1   3    31851.85    33162.80    431.38 o 
  13   1   3     6263.99     5577.52    107.04 o 
  15   1   3    17481.75    17618.92    379.86 o 
  17   1   3     2827.74     2721.60    115.72 o 
  19   1   3        5.28      -50.23     49.41 o 
  21   1   3     3310.18     2785.27    131.63 o 
  23   1   3      234.00       62.85     68.86 o 
  25   1   3        1.87     -106.63     71.08 o 
  27   1   3      370.69      169.55    104.83 o 
  29   1   3      226.11      106.76    104.53 o 
 -32   2   3     3503.71     3497.94    220.10 o 
 -30   2   3     9965.89    10668.94    635.50 o 
 -28   2   3    16519.99    17721.21    646.28 o 
 -26   2   3    24920.62    25210.52    770.68 o 
 -24   2   3     8927.32     9375.27    257.71 o 
 -22   2   3       13.10       16.80     45.18 o 
 -20   2   3      524.08      356.62     62.85 o 
 -18   2   3     2795.43     2638.11     88.23 o 
 -16   2   3     2287.76     2137.29     63.57 o 
 -14   2   3    48921.58    52513.11    676.18 o 
 -12   2   3    39699.83    38961.21    499.99 o 
 -10   2   3   218026.02   222888.63   3408.76 o 
  -8   2   3   144894.25   149077.84   2665.46 o 
  -6   2   3   148503.41   153145.69   2576.30 o 
  -4   2   3    37232.78    37663.63    671.04 o 
  -2   2   3      539.56      543.00     42.66 o 
   0   2   3   187315.38   165889.73   9664.10 o 
   2   2   3     6371.11     6614.40    151.56 o 
   4   2   3      524.35      559.72     43.83 o 
   6   2   3    24041.18    25094.36    368.07 o 
   8   2   3    37688.89    36701.16    532.95 o 
  10   2   3    91592.11    92625.73   2047.06 o 
  12   2   3    65863.69    68420.41    851.92 o 
  14   2   3    30644.46    30994.27    478.83 o 
  16   2   3     8074.03     8350.01    217.34 o 
  18   2   3      196.04       61.58    129.93 o 
  20   2   3       17.05      -13.73     67.36 o 
  22   2   3       12.27      -97.23     64.82 o 
  24   2   3     2495.27     2264.16    167.74 o 
  26   2   3     3884.42     3824.38    295.70 o 
  28   2   3     4850.88     5175.62    268.80 o 
 -31   3   3     1985.28     1904.73    213.66 o 
 -29   3   3     4544.98     4302.98    235.78 o 
 -27   3   3     4449.76     4507.14    233.71 o 
 -25   3   3     7896.99     7472.32    295.50 o 
 -23   3   3     5899.73     5948.80    198.85 o 
 -21   3   3     7107.15     7151.77    210.30 o 
 -19   3   3     2630.60     2714.29    134.78 o 
 -17   3   3     2786.41     2807.51    104.95 o 
 -15   3   3     3290.44     3255.87     88.03 o 
 -13   3   3    18572.91    19338.90    285.87 o 
 -11   3   3    21570.64    21889.56    312.90 o 
  -9   3   3    21034.52    20726.48    295.96 o 
  -7   3   3    34913.82    35913.23    485.01 o 
  -5   3   3     6464.81     5918.90    149.89 o 
  -3   3   3    10137.94     9405.51    201.95 o 
  -1   3   3      130.48       82.37     23.57 o 
   1   3   3      211.96      223.54     27.37 o 
   3   3   3       45.25       -6.16     27.89 o 
   5   3   3     2022.17     2061.47     87.73 o 
   7   3   3     4498.83     4423.32     94.08 o 
   9   3   3     7412.98     7141.41    161.17 o 
  11   3   3     9592.29     9676.06    298.72 o 
  13   3   3     6914.82     6658.20    160.13 o 
  15   3   3     7437.14     7070.15    202.98 o 
  17   3   3       61.23       39.16     69.19 o 
  19   3   3     1583.11     1762.91    155.44 o 
  21   3   3     5399.22     5265.59    245.60 o 
  23   3   3      510.22      511.88    118.18 o 
  25   3   3     1311.32     1612.07    318.42 o 
  27   3   3     1709.89     1516.02    188.65 o 
 -28   4   3       59.99      -41.57     89.22 o 
 -26   4   3       29.45      -97.89     81.94 o 
 -24   4   3       24.23     -118.66     81.68 o 
 -22   4   3      387.00      167.67    119.71 o 
 -20   4   3      129.86      161.65     86.04 o 
 -18   4   3      206.61      265.54     70.87 o 
 -16   4   3     1287.91     1285.02     78.15 o 
 -14   4   3      122.29      134.77     39.31 o 
 -12   4   3        1.22        9.23     29.75 o 
 -10   4   3       27.58      -16.07     27.09 o 
  -8   4   3     1898.67     1877.00     79.60 o 
  -6   4   3        5.97      -37.98     70.61 o 
  -4   4   3     4024.65     3739.09    131.16 o 
  -2   4   3    25869.27    25151.73    469.56 o 
   0   4   3     1770.51     1958.17    108.94 o 
   2   4   3     8536.77     8188.02    210.83 o 
   4   4   3     5379.02     5407.67    164.88 o 
   6   4   3     1845.97     1741.08     93.48 o 
   8   4   3      222.60      247.13     55.96 o 
  10   4   3      349.41      309.74     51.79 o 
  12   4   3      412.86      455.16     75.91 o 
  14   4   3     1062.04     1159.79    122.28 o 
  16   4   3      363.21      581.62    132.18 o 
  18   4   3      528.04      861.07    129.80 o 
  20   4   3      119.09      276.20    104.48 o 
  22   4   3       13.73      -97.41     87.49 o 
  24   4   3       60.18      -11.84     97.55 o 
 -27   5   3      720.69      565.78    134.09 o 
 -25   5   3      297.55      249.17    111.12 o 
 -23   5   3     1168.17     1260.95    156.94 o 
 -21   5   3       83.61      -30.08     80.72 o 
 -19   5   3      527.84      384.88     86.74 o 
 -17   5   3     2174.14     2125.63    123.93 o 
 -15   5   3     2646.79     2606.60    148.47 o 
 -13   5   3     3087.92     3110.37    118.20 o 
 -11   5   3      218.19      234.64     59.75 o 
  -9   5   3     2521.43     2531.26    103.86 o 
  -7   5   3     3570.41     3652.66    143.12 o 
  -5   5   3      520.62      340.97     66.79 o 
  -3   5   3     2487.72     2493.68    114.61 o 
  -1   5   3      109.69       26.48     48.51 o 
   1   5   3      707.48      619.41    105.81 o 
   3   5   3      134.87       35.95     50.32 o 
   5   5   3      687.50      593.38     78.99 o 
   7   5   3      293.81      226.64     55.02 o 
   9   5   3      169.45      163.48     54.51 o 
  11   5   3      177.15       87.43     56.48 o 
  13   5   3     1223.63     1487.83    109.05 o 
  15   5   3     1141.88      961.59    114.08 o 
  17   5   3     1262.08     1198.23    154.36 o 
  19   5   3      109.99      140.93     98.15 o 
  21   5   3       84.80      -43.52     90.02 o 
  23   5   3      321.52      139.84    110.50 o 
 -24   6   3     1869.28     2233.00    214.48 o 
 -22   6   3       10.23      -90.68     85.29 o 
 -20   6   3     1340.57     1105.89    125.35 o 
 -18   6   3      415.66      140.27     79.05 o 
 -16   6   3      158.36      -16.37     56.70 o 
 -14   6   3     2310.47     2027.60    110.18 o 
 -12   6   3     9248.89     9632.89    237.62 o 
 -10   6   3    22402.83    22456.59    487.19 o 
  -8   6   3    26506.57    27512.86    562.69 o 
  -6   6   3    17646.13    16686.90    493.86 o 
  -4   6   3     6572.76     6724.47    280.16 o 
  -2   6   3      157.75      121.88     81.36 o 
   0   6   3      429.96      207.32     92.58 o 
   2   6   3        7.18      -97.67     65.11 o 
   4   6   3     1471.13     1426.85    347.15 o 
   6   6   3     5881.51     5532.66    173.81 o 
   8   6   3    11963.52    12228.31    280.66 o 
  10   6   3    18835.08    19744.79    391.29 o 
  12   6   3    15896.81    16378.36    347.86 o 
  14   6   3     5164.33     5049.15    207.33 o 
  16   6   3     1386.14     1312.34    133.83 o 
  18   6   3       18.99     -122.87     88.44 o 
  20   6   3        4.30      -49.27    101.99 o 
 -19   7   3      214.03      124.69     89.43 o 
 -17   7   3      193.02       89.53     84.57 o 
 -15   7   3      565.35      531.68    133.70 o 
 -13   7   3     2510.35     2540.96    192.13 o 
 -11   7   3     3731.06     3955.19    232.82 o 
  -9   7   3     7142.19     6096.43    306.99 o 
  -7   7   3     7160.29     6963.54    316.29 o 
  -5   7   3     4159.64     4005.12    235.96 o 
  -3   7   3     2699.82     2652.54    291.51 o 
  -1   7   3     1910.85     1936.60    193.29 o 
   1   7   3      343.57      243.97    114.92 o 
   3   7   3     1010.15     1061.25    163.23 o 
   5   7   3     2270.18     2117.06    145.41 o 
   7   7   3     3777.64     3625.47    180.23 o 
   9   7   3     5886.24     5859.60    199.55 o 
  11   7   3     3235.19     3242.70    151.77 o 
  13   7   3     3293.69     2822.89    167.60 o 
  15   7   3     1692.36     1895.81    162.85 o 
 -10   8   3      228.90      224.97    123.07 o 
  -8   8   3      133.65      134.53    111.13 o 
  -6   8   3      488.71      484.44    142.63 o 
  -4   8   3      804.04      959.58    180.14 o 
  -2   8   3      610.58      702.36    160.02 o 
   0   8   3      474.61      536.81    154.76 o 
   2   8   3      790.28      983.18    174.73 o 
   4   8   3      228.05      308.86    249.15 o 
   6   8   3      125.56       99.07    118.66 o 
 -34   0   4     3867.81     4044.17    230.73 o 
 -32   0   4     2565.58     2481.70    172.35 o 
 -30   0   4      519.10      585.89    160.18 o 
 -28   0   4        5.13     -104.00     97.43 o 
 -26   0   4     3406.17     3060.38    255.47 o 
 -24   0   4     1463.20     1453.70    204.26 o 
 -22   0   4     3454.43     2948.50    223.58 o 
 -20   0   4    38613.41    38449.86   1198.40 o 
 -18   0   4    51647.63    51050.20   1508.88 o 
 -16   0   4    28487.55    26453.83    554.84 o 
 -14   0   4   127474.59   138248.08   3807.46 o 
 -12   0   4    37053.26    39125.94   1138.33 o 
 -10   0   4   102988.20   101027.34   1929.55 o 
  -8   0   4    12954.73    11970.14    377.64 o 
  -6   0   4   108564.95   106558.88   2369.89 o 
  -4   0   4    29258.61    28343.75    567.12 o 
   0   0   4    18718.60    20290.85    603.92 o 
   2   0   4    85818.95    88924.56   2425.13 o 
   4   0   4       53.51       98.94     36.24 o 
   6   0   4    23266.04    25169.87    521.41 o 
   8   0   4     6243.76     6901.10    478.18 o 
  10   0   4    19604.16    21975.08    473.54 o 
  12   0   4     1517.37     1452.47    134.32 o 
  14   0   4    16589.18    15118.10   1009.08 o 
  16   0   4    12219.02    12175.45    479.41 o 
  18   0   4     5794.51     5535.03    307.95 o 
  20   0   4     3990.02     3875.39    266.11 o 
  22   0   4      950.22     1031.22    175.81 o 
  24   0   4     1053.49      788.93    178.64 o 
  26   0   4        7.00       13.33    105.51 o 
  28   0   4      123.40     -111.71    117.53 o 
 -33   1   4     2264.96     2426.64    154.78 o 
 -31   1   4     4017.01     3900.02    176.38 o 
 -29   1   4     1793.97     1966.70    130.88 o 
 -27   1   4     1430.37     1502.82    124.93 o 
 -25   1   4     3800.38     3768.08    153.12 o 
 -23   1   4     3761.51     3544.27    141.50 o 
 -21   1   4     1681.44     1604.60    149.33 o 
 -19   1   4      275.31      142.12     44.97 o 
 -17   1   4     4811.03     4687.12    142.50 o 
 -15   1   4     1887.49     1625.40     48.75 o 
 -13   1   4    45462.53    48135.00    826.61 o 
 -11   1   4     7792.08     7625.50    145.47 o 
  -9   1   4    27022.50    28278.74    359.96 o 
  -7   1   4    17407.99    17027.07    225.73 o 
  -5   1   4       76.60       41.98     13.08 o 
  -3   1   4   184838.91   163288.64   4308.47 o 
  -1   1   4     8457.27     9314.14    180.91 o 
   1   1   4      493.86      416.09     28.24 o 
   3   1   4     3179.29     3092.82     88.66 o 
   5   1   4    19087.65    19189.65    371.21 o 
   7   1   4    22756.66    24484.52    324.92 o 
   9   1   4    27818.75    27979.29    370.28 o 
  11   1   4     4683.51     4198.25     90.52 o 
  13   1   4    15611.88    14822.46    225.06 o 
  15   1   4    16010.39    16108.82    335.07 o 
  17   1   4     3624.35     3618.80    137.42 o 
  19   1   4      413.99      510.56     77.46 o 
  21   1   4     1364.69     1409.05    114.81 o 
  23   1   4      585.82      486.21    109.93 o 
  25   1   4      266.94      290.69     98.70 o 
  27   1   4      943.38      985.11    150.75 o 
 -32   2   4      178.55      254.53    113.37 o 
 -30   2   4      452.81      568.01    100.28 o 
 -28   2   4      827.90      925.80    114.11 o 
 -26   2   4     1128.18     1396.01    124.10 o 
 -24   2   4     1329.43     1273.71    107.00 o 
 -22   2   4      147.96       98.03     53.32 o 
 -20   2   4      314.74      221.43     54.02 o 
 -18   2   4     1087.06      922.96     60.59 o 
 -16   2   4      118.06      133.19     27.75 o 
 -14   2   4     9970.76    10481.65    171.01 o 
 -12   2   4      378.05      465.25     38.77 o 
 -10   2   4      315.80      375.60     37.20 o 
  -8   2   4     3190.92     2716.61     68.02 o 
  -6   2   4    10006.50    10398.61    157.93 o 
  -4   2   4    14724.73    15929.37    290.05 o 
  -2   2   4     1036.85     1011.41     39.81 o 
   0   2   4       73.27       62.97     34.36 o 
   2   2   4     2642.59     2528.08    138.48 o 
   4   2   4     3324.66     3520.11    101.82 o 
   6   2   4     3265.13     2990.59     81.72 o 
   8   2   4      431.22      268.57     35.16 o 
  10   2   4    10760.83    10964.24    181.67 o 
  12   2   4     3686.44     3570.64     92.55 o 
  14   2   4     2165.06     1998.93     81.49 o 
  16   2   4      854.08      716.74    106.22 o 
  18   2   4        8.41      -84.95     56.64 o 
  20   2   4     1049.86      886.14    129.94 o 
  22   2   4       82.65      -16.96     79.41 o 
  24   2   4      130.50       66.50     89.78 o 
  26   2   4       82.38      248.04    162.40 o 
 -31   3   4     1751.01     1793.84    191.41 o 
 -29   3   4     1009.58     1110.55    155.96 o 
 -27   3   4     3347.71     3039.47    188.58 o 
 -25   3   4     1255.61     1268.38    119.54 o 
 -23   3   4      627.97      691.70    100.40 o 
 -21   3   4     2076.67     1963.03    112.38 o 
 -19   3   4       48.69       73.09     39.84 o 
 -17   3   4     1027.23     1009.77     54.49 o 
 -15   3   4     1063.24     1003.89     54.04 o 
 -13   3   4     1850.21     1766.18     64.53 o 
 -11   3   4     4029.86     3889.31     93.99 o 
  -9   3   4    11377.83    11385.58    220.42 o 
  -7   3   4     9209.78     9579.39    182.45 o 
  -5   3   4     2064.33     2320.87    143.69 o 
  -3   3   4     5149.24     5552.39    140.42 o 
  -1   3   4       34.26       17.86     20.64 o 
   1   3   4     3359.17     3405.84     79.54 o 
   3   3   4     1301.02     1177.60     67.44 o 
   5   3   4     3368.87     3157.33    110.88 o 
   7   3   4    10175.54    10339.00    186.49 o 
   9   3   4    10251.62    10098.92    207.41 o 
  11   3   4    12153.01    11729.76    231.67 o 
  13   3   4     7794.20     8103.46    184.35 o 
  15   3   4     3638.25     3588.44    159.92 o 
  17   3   4     3368.87     3396.65    186.65 o 
  19   3   4       54.20      -47.89     70.73 o 
  21   3   4     1153.00     1268.09    154.98 o 
  23   3   4       51.09       -5.84     90.54 o 
  25   3   4      248.57       86.04    111.19 o 
 -30   4   4      605.00      581.28    139.71 o 
 -28   4   4       53.39      -54.45     81.31 o 
 -26   4   4      100.35      -47.67    104.29 o 
 -24   4   4      202.49       64.38     89.16 o 
 -22   4   4     2722.43     2465.21    166.67 o 
 -20   4   4     5350.90     5517.41    186.35 o 
 -18   4   4    12190.21    12395.99    253.70 o 
 -16   4   4     8681.05     8708.49    174.73 o 
 -14   4   4    20303.40    21266.19    324.12 o 
 -12   4   4     3142.70     3324.25     95.44 o 
 -10   4   4      808.53      787.45     54.22 o 
  -8   4   4       77.23       84.70     36.97 o 
  -6   4   4     3667.48     3910.40    131.76 o 
  -4   4   4     8644.72     8616.29    281.79 o 
  -2   4   4    18152.81    17389.54    345.70 o 
   0   4   4     2372.31     2290.91     80.17 o 
   2   4   4    28324.79    27559.32    426.51 o 
   4   4   4    10518.97    10412.92    250.81 o 
   6   4   4    10848.66    10914.64    260.40 o 
   8   4   4     3805.42     3716.36    120.63 o 
  10   4   4     3238.29     3243.43    114.48 o 
  12   4   4     7728.06     7745.68    191.14 o 
  14   4   4    12786.29    12577.70    570.20 o 
  16   4   4    14920.63    16067.90    468.73 o 
  18   4   4     7224.18     7321.98    297.43 o 
  20   4   4     4126.06     4415.47    237.12 o 
  22   4   4     2397.97     2451.18    189.33 o 
  24   4   4     1064.54      938.42    165.98 o 
 -27   5   4      454.67      442.34    181.58 o 
 -25   5   4      360.28      201.33    105.65 o 
 -23   5   4      911.81      930.03    141.92 o 
 -21   5   4     1209.65     1218.85    183.35 o 
 -19   5   4     2904.40     2847.09    144.32 o 
 -17   5   4     6928.06     6747.18    184.00 o 
 -15   5   4     7812.08     7910.59    199.45 o 
 -13   5   4    11477.99    11355.51    301.78 o 
 -11   5   4    14172.94    14024.21    279.60 o 
  -9   5   4    11767.03    11291.24    280.02 o 
  -7   5   4     9805.99     9751.00    249.68 o 
  -5   5   4     3153.47     2936.91    143.82 o 
  -3   5   4    10037.66    10214.06    250.12 o 
  -1   5   4     9136.78     9410.34    317.83 o 
   1   5   4     2665.14     2436.43    153.61 o 
   3   5   4     1673.18     1590.39    103.51 o 
   5   5   4     5265.37     5085.78    176.96 o 
   7   5   4     2041.29     2069.73    101.15 o 
   9   5   4     6210.35     5738.00    168.37 o 
  11   5   4     1639.27     1616.60    104.60 o 
  13   5   4     4248.35     4056.81    202.01 o 
  15   5   4     3735.16     3596.26    166.46 o 
  17   5   4      826.44      949.24    184.81 o 
  19   5   4     1736.65     2022.03    199.06 o 
  21   5   4      914.86     1059.26    164.95 o 
 -24   6   4       66.95       77.06    106.33 o 
 -22   6   4       69.57      -40.65     93.68 o 
 -20   6   4      113.28       -7.06     72.14 o 
 -18   6   4        8.79       -7.89     64.22 o 
 -16   6   4      491.50      264.91     69.16 o 
 -14   6   4     1041.48     1004.50     97.38 o 
 -12   6   4     2038.84     2061.14    176.14 o 
 -10   6   4     2835.73     2893.64    152.59 o 
  -8   6   4     5425.88     5355.70    252.38 o 
  -6   6   4     1250.27     1150.38    218.60 o 
  -4   6   4      616.14      671.41    155.13 o 
  -2   6   4      115.67      -28.85     71.89 o 
   0   6   4       53.86     -103.99     69.32 o 
   2   6   4       40.32      -32.30     73.42 o 
   4   6   4      911.06     1215.66    116.69 o 
   6   6   4     2055.32     2041.39    117.01 o 
   8   6   4      884.41     1083.77    106.11 o 
  10   6   4     1606.82     2027.08    133.47 o 
  12   6   4     1656.64     2066.43    132.36 o 
  14   6   4      561.51      508.90    100.64 o 
  16   6   4        5.44     -103.95     69.30 o 
  18   6   4       53.39     -117.36    116.12 o 
 -19   7   4        0.61      -48.14     75.67 o 
 -17   7   4      232.82      192.42     85.54 o 
 -15   7   4      569.98      639.40    137.49 o 
 -13   7   4      822.14      808.04    149.50 o 
 -11   7   4      514.93      454.41    127.79 o 
  -9   7   4     1457.52     1794.21    189.18 o 
  -7   7   4     2444.22     2433.16    193.37 o 
  -5   7   4     1090.22     1341.06    171.20 o 
  -3   7   4      301.90      221.96    113.88 o 
  -1   7   4        4.94     -138.69     92.46 o 
   1   7   4       22.12      -81.00     90.93 o 
   3   7   4       27.99     -100.72     67.15 o 
   5   7   4      257.38      307.76     94.18 o 
   7   7   4      531.33      632.54    115.01 o 
   9   7   4        7.73      156.91     79.44 o 
  11   7   4      392.77      363.66     88.67 o 
  13   7   4      799.24      914.19    127.23 o 
 -12   8   4     1391.29     1573.05    228.90 o 
 -10   8   4      329.62      336.79    135.20 o 
  -8   8   4      141.37       22.19    113.13 o 
  -6   8   4      690.47      841.98    174.57 o 
  -4   8   4     1586.94     1597.05    210.57 o 
  -2   8   4     2657.43     2908.44    268.80 o 
   0   8   4     2449.63     2692.29    259.73 o 
   2   8   4     3447.87     3461.65    247.64 o 
   4   8   4     1546.47     1858.79    216.19 o 
   6   8   4      510.78      503.30    142.63 o 
 -33   1   5     1683.34     1779.09    151.17 o 
 -31   1   5     3800.10     3376.05    225.17 o 
 -29   1   5      822.96     1119.89    197.29 o 
 -27   1   5     5345.04     5134.69    185.70 o 
 -25   1   5     3576.02     3601.34    149.06 o 
 -23   1   5     6883.68     7297.81    309.37 o 
 -21   1   5     7877.15     7899.15    246.27 o 
 -19   1   5     6473.17     6280.58    139.66 o 
 -17   1   5    14075.31    14153.16    211.23 o 
 -15   1   5     7820.80     6997.57    156.97 o 
 -13   1   5     9516.88     9207.06    145.97 o 
 -11   1   5     4977.51     4964.94     90.75 o 
  -9   1   5     9807.87     9638.33    143.49 o 
  -7   1   5     1281.71     1474.79     38.93 o 
  -5   1   5     1800.65     2219.83     83.85 o 
  -3   1   5    51536.91    49895.93   1210.63 o 
  -1   1   5    19234.44    20392.37    310.62 o 
   1   1   5        5.32       93.95     50.82 o 
   3   1   5      544.35      608.10     51.88 o 
   5   1   5     1770.27     1533.93     50.34 o 
   7   1   5     6024.92     6392.50    114.87 o 
   9   1   5     9676.16     9079.78    163.67 o 
  11   1   5     3078.51     2731.95     73.65 o 
  13   1   5     8137.69     7856.35    166.99 o 
  15   1   5     1502.55     1588.43     90.42 o 
  17   1   5     9771.41     9971.42    252.44 o 
  19   1   5      383.53      305.36     71.26 o 
  21   1   5     1095.21     1206.14    143.91 o 
  23   1   5     1873.92     1784.71    170.75 o 
  25   1   5     2278.34     2240.45    183.50 o 
  27   1   5     1988.17     2071.23    200.92 o 
 -32   2   5     3263.98     3196.39    166.36 o 
 -30   2   5     6367.83     6659.75    232.12 o 
 -28   2   5     6996.47     7327.85    236.92 o 
 -26   2   5     9295.69     9271.22    512.15 o 
 -24   2   5     1217.53     1412.45    101.76 o 
 -22   2   5      565.40      524.64     73.47 o 
 -20   2   5       11.11      -38.58     30.36 o 
 -18   2   5      412.23      536.71     40.32 o 
 -16   2   5       18.39       73.85     42.62 o 
 -14   2   5    33894.56    35990.59    470.53 o 
 -12   2   5    81751.23    84209.20   1023.09 o 
 -10   2   5   125717.41   131853.92   3230.67 o 
  -8   2   5    73773.19    74218.61    901.29 o 
  -6   2   5    92008.72    88520.24   2354.06 o 
  -4   2   5      409.12      348.01     33.49 o 
  -2   2   5     5541.64     5555.94    109.04 o 
   0   2   5      435.26      612.55    128.66 o 
   2   2   5      941.27      851.79     49.58 o 
   4   2   5      741.23      641.80     87.12 o 
   6   2   5    77461.30    80326.43   1715.35 o 
   8   2   5    81739.49    83813.59   1025.06 o 
  10   2   5    83506.02    85929.32   1220.90 o 
  12   2   5    23960.05    25087.54    382.55 o 
  14   2   5    10867.12    10900.06    277.36 o 
  16   2   5        7.60      -61.83     62.44 o 
  18   2   5     1690.85     1565.17    154.00 o 
  20   2   5     2542.96     2147.09    164.32 o 
  22   2   5       52.03      -99.47     73.68 o 
  24   2   5     2235.07     1913.32    189.83 o 
  26   2   5     4710.87     5189.90    271.16 o 
 -31   3   5     1106.64      870.89    209.25 o 
 -29   3   5      157.49       75.68    150.39 o 
 -27   3   5     1084.09     1206.76    121.22 o 
 -25   3   5      876.04      855.10    102.15 o 
 -23   3   5     3887.29     3766.06    193.54 o 
 -21   3   5      177.67      118.87     57.80 o 
 -19   3   5     2044.88     2111.98     87.56 o 
 -17   3   5     7575.01     7678.14    150.38 o 
 -15   3   5     5940.00     5776.92    123.68 o 
 -13   3   5    16461.69    15756.41    244.21 o 
 -11   3   5    16847.56    16464.40    249.59 o 
  -9   3   5    30644.27    31145.15    418.40 o 
  -7   3   5    19085.31    19691.84    472.69 o 
  -5   3   5     9568.86     9868.60    254.59 o 
  -3   3   5    41765.00    45215.23   1045.55 o 
  -1   3   5    13389.75    13447.59    228.54 o 
   1   3   5     4902.54     4591.36    147.42 o 
   3   3   5     8300.85     8033.11    193.83 o 
   5   3   5    35445.93    36398.71    630.03 o 
   7   3   5    23121.59    23586.78    441.82 o 
   9   3   5    25165.82    25043.87    755.20 o 
  11   3   5     3850.02     3970.05    152.12 o 
  13   3   5     8342.69     8251.65    226.45 o 
  15   3   5     1304.82     1510.93    145.98 o 
  17   3   5      932.04     1033.21    133.01 o 
  19   3   5      244.33      310.11    103.69 o 
  21   3   5        9.32     -115.48     76.99 o 
  23   3   5     1034.49     1075.16    159.42 o 
  25   3   5     1611.80     1483.36    185.51 o 
 -30   4   5       84.87      -99.36     84.83 o 
 -28   4   5      186.69       38.20     91.52 o 
 -26   4   5      230.45       40.03     84.72 o 
 -24   4   5        9.48     -103.40     68.93 o 
 -22   4   5     1564.44     1651.85    201.06 o 
 -20   4   5     1062.56     1313.44     94.10 o 
 -18   4   5     4112.75     4326.71    120.82 o 
 -16   4   5     3360.85     3210.63    102.46 o 
 -14   4   5       45.03      122.03     37.72 o 
 -12   4   5      947.51      924.91     61.14 o 
 -10   4   5      213.91      107.89     37.04 o 
  -8   4   5     1420.14     1484.95     82.74 o 
  -6   4   5      681.39      573.06     76.05 o 
  -4   4   5     3039.75     2681.99    104.66 o 
  -2   4   5      387.03      447.49     55.36 o 
   0   4   5     8288.58     7863.29    162.63 o 
   2   4   5      511.08      834.61     83.22 o 
   4   4   5     1701.28     1722.06     97.92 o 
   6   4   5      249.55      169.16     55.15 o 
   8   4   5       60.09       90.47     41.89 o 
  10   4   5      634.56      604.26     78.89 o 
  12   4   5      480.79      623.96     72.67 o 
  14   4   5      342.32      240.07     72.90 o 
  16   4   5      619.47      627.37    212.12 o 
  18   4   5       37.31      137.83     93.92 o 
  20   4   5     1224.72     1388.80    175.18 o 
  22   4   5      993.01     1119.66    220.79 o 
  24   4   5      189.84      143.01    123.19 o 
 -27   5   5        6.88      -12.44     87.84 o 
 -25   5   5        2.14     -122.06     81.37 o 
 -23   5   5       47.92     -112.39     74.92 o 
 -21   5   5     1305.96     1442.47    168.98 o 
 -19   5   5      438.95      408.85     82.10 o 
 -17   5   5     2624.34     2459.05    112.70 o 
 -15   5   5     1590.42     1586.07     85.35 o 
 -13   5   5     2172.25     2099.79     99.13 o 
 -11   5   5     3718.24     3666.71    146.38 o 
  -9   5   5      539.09      465.02     73.20 o 
  -7   5   5     1783.13     1783.08    102.10 o 
  -5   5   5     1899.77     1886.97    102.30 o 
  -3   5   5     3060.54     2756.73    293.42 o 
  -1   5   5     1593.58     1697.54    137.71 o 
   1   5   5     4290.16     4198.23    159.82 o 
   3   5   5     3470.93     3471.28    146.13 o 
   5   5   5     1697.15     1720.64    117.60 o 
   7   5   5     3380.14     3470.32    129.46 o 
   9   5   5      586.37      630.76     77.66 o 
  11   5   5     2434.27     2329.10    113.56 o 
  13   5   5     2009.63     2115.53    137.64 o 
  15   5   5      464.25      441.27     93.17 o 
  17   5   5      497.05      561.60    127.60 o 
  19   5   5       47.58      -93.96     91.47 o 
  21   5   5      545.66      313.25    133.89 o 
 -24   6   5     1139.19     1043.17    153.40 o 
 -22   6   5     1895.52     2145.03    170.93 o 
 -20   6   5       26.99      -52.13     68.26 o 
 -18   6   5       31.01      -93.65     62.43 o 
 -16   6   5     1493.93     1597.85    112.12 o 
 -14   6   5     6696.18     6199.15    216.82 o 
 -12   6   5    14408.28    14887.79    366.08 o 
 -10   6   5    13835.53    14289.60    451.64 o 
  -8   6   5    11554.26    12528.51    414.34 o 
  -6   6   5     5081.55     5084.23    248.19 o 
  -4   6   5      120.02      451.50    368.45 o 
  -2   6   5       46.25      -73.70     67.87 o 
   0   6   5     3637.56     2965.05    190.78 o 
   2   6   5       11.12      -63.31     75.31 o 
   4   6   5     1082.76     1303.19    161.71 o 
   6   6   5     8606.71     8408.67    225.23 o 
   8   6   5    18975.96    19143.15    383.10 o 
  10   6   5    12439.83    12616.11    296.25 o 
  12   6   5     7220.39     7659.65    320.98 o 
  14   6   5     3109.31     2963.78    164.53 o 
  16   6   5      443.01      261.32    120.31 o 
  18   6   5       11.31     -142.01     94.67 o 
 -19   7   5      856.77      827.16    117.27 o 
 -17   7   5      976.49      845.96    215.81 o 
 -15   7   5     2077.50     2040.69    185.78 o 
 -13   7   5     2186.71     2069.34    189.43 o 
 -11   7   5     4423.90     4453.91    385.28 o 
  -9   7   5     4443.28     4395.86    248.31 o 
  -7   7   5     3738.71     3635.16    272.39 o 
  -5   7   5     2612.28     2418.85    192.80 o 
  -3   7   5      883.87      732.30    158.09 o 
  -1   7   5      585.96      417.09    128.74 o 
   1   7   5      684.37      707.39    138.90 o 
   3   7   5     1355.99     1519.80    177.50 o 
   5   7   5     4048.63     4035.90    192.75 o 
   7   7   5     4133.70     3878.36    162.83 o 
   9   7   5     3172.48     2836.11    145.13 o 
  11   7   5     2958.49     2750.61    166.47 o 
  13   7   5     1487.75     1308.48    146.90 o 
 -10   8   5      130.23       -5.13    111.20 o 
  -8   8   5      241.90      -15.43    103.48 o 
  -6   8   5      106.02      -63.38    267.44 o 
  -4   8   5      335.86       94.63    143.73 o 
  -2   8   5      780.60      919.79    175.71 o 
   0   8   5     1874.46     2129.28    455.39 o 
   2   8   5     1089.97     1357.88    195.88 o 
   4   8   5     1150.42     1230.80    294.53 o 
 -34   0   6     6742.41     6950.13    296.48 o 
 -32   0   6     2599.47     2394.27    200.20 o 
 -30   0   6      212.46      190.20    132.74 o 
 -28   0   6     3894.72     3165.60    263.42 o 
 -26   0   6     6959.62     5995.91    353.53 o 
 -24   0   6     3069.18     2969.70    234.40 o 
 -22   0   6     5497.83     5505.12    311.20 o 
 -20   0   6    34510.54    36316.66   1143.97 o 
 -18   0   6    79684.67    83967.76   2227.02 o 
 -16   0   6    31745.52    31876.04    989.86 o 
 -14   0   6    29218.22    28918.64    607.47 o 
 -12   0   6     2468.75     2503.24     93.81 o 
 -10   0   6    24738.72    26192.00    548.93 o 
  -8   0   6    95515.71    91620.76   3878.50 o 
  -6   0   6     3950.00     4316.20    128.06 o 
  -4   0   6     9659.41     9631.85    223.85 o 
  -2   0   6    44370.75    46181.25   1234.53 o 
   0   0   6   289702.25   228721.98   6154.28 o 
   2   0   6   228758.30   210365.98   5663.20 o 
   4   0   6    67438.30    67638.44   1888.61 o 
   6   0   6    63732.18    69224.14   1356.80 o 
   8   0   6    38662.23    45743.39   1957.02 o 
  10   0   6      135.49       59.69     37.77 o 
  12   0   6       85.40       66.83     99.32 o 
  14   0   6     4286.61     4557.16    253.86 o 
  16   0   6     4501.71     4569.85    268.52 o 
  18   0   6    22177.63    21870.05    777.60 o 
  20   0   6     6097.18     6145.86    349.10 o 
  22   0   6     8314.54     8020.38    424.87 o 
  24   0   6     3174.89     3050.93    264.76 o 
  26   0   6      894.71      582.04    183.68 o 
 -33   1   6      967.40     1046.93    121.29 o 
 -31   1   6     1399.23     1503.60    130.67 o 
 -29   1   6      135.92       65.95     68.58 o 
 -27   1   6     4614.66     4889.61    180.22 o 
 -25   1   6       93.62       72.95     58.64 o 
 -23   1   6     3957.39     3910.09    145.56 o 
 -21   1   6     4514.58     4668.41    176.68 o 
 -19   1   6    14566.41    14746.04    257.42 o 
 -17   1   6    26814.26    29087.73    389.91 o 
 -15   1   6    21435.10    21161.21    312.56 o 
 -13   1   6     2300.08     1931.76     54.18 o 
 -11   1   6    19830.62    20461.40    275.88 o 
  -9   1   6     9976.76    10018.98    149.59 o 
  -7   1   6     4546.45     4388.56    121.40 o 
  -5   1   6    12689.10    12298.54    173.38 o 
  -3   1   6     1611.19     1220.34     39.32 o 
  -1   1   6    28961.23    28169.68    668.33 o 
   1   1   6    22344.68    22082.95    379.89 o 
   3   1   6    16455.28    17084.11    604.00 o 
   5   1   6    11974.27    11711.80    228.09 o 
   7   1   6     4671.59     4541.13    104.05 o 
   9   1   6     4357.91     4231.83     94.69 o 
  11   1   6     4455.44     4318.78    134.32 o 
  13   1   6     3982.32     3904.87    111.36 o 
  15   1   6        5.54      -61.18     43.05 o 
  17   1   6     8476.05     8498.70    266.67 o 
  19   1   6     1708.54     1760.44    150.87 o 
  21   1   6      775.96      918.24    134.73 o 
  23   1   6     1918.01     1923.62    178.68 o 
  25   1   6     2071.30     2106.32    202.54 o 
 -34   2   6       23.85      -71.49     77.56 o 
 -32   2   6       90.23       65.05     73.55 o 
 -30   2   6      110.45      202.07     79.05 o 
 -28   2   6      330.92      349.41     85.59 o 
 -26   2   6        1.36        9.49     60.15 o 
 -24   2   6     2394.77     2356.39    121.90 o 
 -22   2   6     2515.76     2388.80    112.97 o 
 -20   2   6      162.49      108.43     36.18 o 
 -18   2   6     2637.20     2621.84     74.36 o 
 -16   2   6     4710.92     4454.97     98.92 o 
 -14   2   6     6724.79     6402.29    121.92 o 
 -12   2   6     8086.21     8418.46    144.49 o 
 -10   2   6     1136.09      896.15     43.99 o 
  -8   2   6     7031.84     6968.92    121.79 o 
  -6   2   6     1143.49     1038.37     46.77 o 
  -4   2   6        3.51       -7.83     15.30 o 
  -2   2   6      179.22      191.17     22.51 o 
   0   2   6       61.98        3.92     22.97 o 
   2   2   6     3884.26     3819.97    110.67 o 
   4   2   6      198.41      271.26     27.49 o 
   6   2   6      904.41     1003.64     50.28 o 
   8   2   6      390.01      472.79     56.01 o 
  10   2   6     1513.60     1624.70     75.76 o 
  12   2   6      160.43      187.32     43.49 o 
  14   2   6      315.68      245.25     59.99 o 
  16   2   6        4.47      -85.31     56.87 o 
  18   2   6      382.62      291.28    104.28 o 
  20   2   6       29.55     -104.53     69.69 o 
  22   2   6      153.80       72.90    139.03 o 
  24   2   6        7.86      -60.06     95.77 o 
  26   2   6      207.67      316.88    127.28 o 
 -33   3   6      213.42       36.33    145.23 o 
 -31   3   6      331.03      212.43    107.73 o 
 -29   3   6       96.44       60.40     71.02 o 
 -27   3   6      533.13      400.94     84.88 o 
 -25   3   6     1606.76     1571.77    116.42 o 
 -23   3   6     3082.67     3186.42    267.05 o 
 -21   3   6     5913.42     5994.64    156.13 o 
 -19   3   6     5315.52     5773.79    148.93 o 
 -17   3   6     6985.69     6957.42    142.41 o 
 -15   3   6     3777.80     3327.90     90.52 o 
 -13   3   6    11118.69    10969.84    186.70 o 
 -11   3   6    11797.90    12086.88    219.76 o 
  -9   3   6     2402.90     2325.11     70.04 o 
  -7   3   6     1385.57     1375.54     69.74 o 
  -5   3   6     1266.21     1470.35     69.70 o 
  -3   3   6    26461.42    28172.38    469.79 o 
  -1   3   6      758.00      760.03     63.69 o 
   1   3   6     1801.20     1876.02     86.29 o 
   3   3   6     4557.14     4776.34    178.79 o 
   5   3   6      735.68      578.75    116.28 o 
   7   3   6     5651.75     5550.10    163.09 o 
   9   3   6      968.17      919.81     71.41 o 
  11   3   6      985.50     1085.42    130.78 o 
  13   3   6     1187.55     1128.00    100.64 o 
  15   3   6        9.51      -69.78     72.09 o 
  17   3   6     3328.38     4031.61    278.29 o 
  19   3   6       90.06       68.50     94.34 o 
  21   3   6      774.83      849.29    142.26 o 
  23   3   6      962.79     1105.45    169.76 o 
 -30   4   6       82.07      -22.56     87.09 o 
 -28   4   6      169.54      -44.54     81.77 o 
 -26   4   6      248.59      100.12     89.61 o 
 -24   4   6      218.12      138.34     86.75 o 
 -22   4   6    14444.72    14886.05    346.26 o 
 -20   4   6    28500.23    29475.02    538.13 o 
 -18   4   6    43901.61    45743.16    814.63 o 
 -16   4   6    49620.92    50578.60    672.07 o 
 -14   4   6    16131.55    17358.92    278.62 o 
 -12   4   6     8684.92     9002.88    172.73 o 
 -10   4   6       10.68        0.82     37.95 o 
  -8   4   6     1595.71     1404.96     80.92 o 
  -6   4   6       14.41      -36.36     43.84 o 
  -4   4   6       26.78        4.61     36.26 o 
  -2   4   6    33240.56    33629.78    508.50 o 
   0   4   6    57189.07    57167.83    959.16 o 
   2   4   6    41045.60    41285.52    726.73 o 
   4   4   6    16318.73    16848.71    358.07 o 
   6   4   6     8709.39     8704.47    230.43 o 
   8   4   6     1755.90     1741.22     87.82 o 
  10   4   6       26.47      -61.57     41.04 o 
  12   4   6      930.22      791.87    105.22 o 
  14   4   6      219.27      109.78     66.22 o 
  16   4   6     1118.77     1399.05    156.41 o 
  18   4   6     4623.00     4635.66    242.81 o 
  20   4   6     5088.89     4972.01    263.57 o 
  22   4   6     3286.33     3172.00    222.19 o 
 -27   5   6      359.44      225.67    102.23 o 
 -25   5   6      120.57      -10.82     90.60 o 
 -23   5   6     1061.04      737.06    125.57 o 
 -21   5   6      868.94      689.02     99.15 o 
 -19   5   6     4184.73     4009.38    165.49 o 
 -17   5   6     6999.67     6758.56    162.77 o 
 -15   5   6     8590.33     8285.44    180.60 o 
 -13   5   6     5588.46     4942.85    149.20 o 
 -11   5   6     2492.29     2351.42    119.28 o 
  -9   5   6      580.56      493.19     74.45 o 
  -7   5   6     1070.95     1131.07     89.89 o 
  -5   5   6     5036.36     5127.57    223.75 o 
  -3   5   6     2969.86     2776.87    189.54 o 
  -1   5   6    10137.04     9824.40    331.01 o 
   1   5   6    11262.96    11316.40    286.13 o 
   3   5   6    11790.05    11076.50    284.05 o 
   5   5   6    13400.38    13133.26    320.86 o 
   7   5   6     8831.27     8908.62    252.35 o 
   9   5   6     2219.60     2183.16    111.49 o 
  11   5   6     2631.73     2720.66    122.67 o 
  13   5   6     3241.07     2995.24    154.09 o 
  15   5   6     1802.90     1944.98    188.88 o 
  17   5   6     2426.28     2349.79    199.83 o 
  19   5   6     1494.24     1793.07    202.43 o 
 -24   6   6      162.61      188.78    112.04 o 
 -22   6   6       18.86      -78.20    122.59 o 
 -20   6   6        9.28      -57.55     64.00 o 
 -18   6   6      179.90      101.39     70.25 o 
 -16   6   6      237.21      178.57     68.63 o 
 -14   6   6      100.53       20.88     70.47 o 
 -12   6   6     2409.20     2154.46    171.71 o 
 -10   6   6     1100.23     1225.02    156.10 o 
  -8   6   6     1894.66     1816.24    176.32 o 
  -6   6   6      387.91      327.34    136.70 o 
  -4   6   6        1.97      -75.36     77.05 o 
  -2   6   6       19.71      -20.29     74.57 o 
   0   6   6     1495.34     1315.37    157.18 o 
   2   6   6       18.04       32.25     83.24 o 
   4   6   6      931.42      950.24    111.70 o 
   6   6   6      329.27      412.10     95.73 o 
   8   6   6     3230.22     3442.98    149.05 o 
  10   6   6     2156.45     2171.26    123.48 o 
  12   6   6      832.27      847.42    118.03 o 
  14   6   6      137.27       72.77     81.94 o 
  16   6   6      106.08      -57.14    108.73 o 
 -19   7   6       15.79       54.07    166.90 o 
 -17   7   6       91.75       38.53     98.89 o 
 -15   7   6      273.76      150.81    107.76 o 
 -13   7   6      148.91      261.04    117.86 o 
 -11   7   6     1068.03     1022.73    159.11 o 
  -9   7   6      106.20       72.35    105.58 o 
  -7   7   6      214.09       67.89    108.86 o 
  -5   7   6       36.12     -126.13     93.49 o 
  -3   7   6      652.34      592.52    137.65 o 
  -1   7   6      527.14      621.52    138.69 o 
   1   7   6      218.03      247.95    112.93 o 
   3   7   6      518.13      621.95    315.85 o 
   5   7   6      215.85      263.19     92.24 o 
   7   7   6      822.83     1105.44    139.53 o 
   9   7   6     1894.88     2097.31    145.32 o 
  11   7   6      297.49      248.78    100.49 o 
 -10   8   6       10.42     -134.01    105.40 o 
  -8   8   6       24.07     -106.80    105.84 o 
  -6   8   6       16.95     -197.12    131.41 o 
  -4   8   6      549.55      437.05    157.15 o 
  -2   8   6     3467.44     3393.57    313.29 o 
   0   8   6     3192.80     2989.68    238.18 o 
   2   8   6     4691.57     5125.42    355.71 o 
 -35   1   7      338.15      147.38    114.39 o 
 -33   1   7       97.96       33.93     74.79 o 
 -31   1   7        2.67      -86.64     59.66 o 
 -29   1   7       12.02      -28.20     59.53 o 
 -27   1   7      268.48      265.80     79.24 o 
 -25   1   7       51.50       53.86     92.12 o 
 -23   1   7     1505.63     1759.92     99.43 o 
 -21   1   7     7691.13     7781.18    205.67 o 
 -19   1   7    15683.91    15820.93    250.76 o 
 -17   1   7    21647.77    22470.71    313.42 o 
 -15   1   7    18327.04    18076.35    309.84 o 
 -13   1   7     9773.83     9771.02    155.50 o 
 -11   1   7    34993.76    35249.57    447.97 o 
  -9   1   7     6659.30     6725.35    116.08 o 
  -7   1   7    15922.61    16239.11    300.21 o 
  -5   1   7    20081.63    19919.90    271.81 o 
  -3   1   7    28033.30    28845.81    984.91 o 
  -1   1   7    24698.70    24675.39    494.22 o 
   1   1   7    39984.13    41014.17    708.32 o 
   3   1   7    46336.59    47543.14    900.50 o 
   5   1   7     5556.60     5252.40    114.96 o 
   7   1   7     6876.52     7098.64    167.95 o 
   9   1   7      600.88      521.76     47.18 o 
  11   1   7     2440.63     2397.75     74.46 o 
  13   1   7       24.90       -9.22     33.55 o 
  15   1   7      973.66      876.92    146.29 o 
  17   1   7     2402.27     2159.55    152.80 o 
  19   1   7      138.57      190.20    177.42 o 
  21   1   7      954.93      912.55    137.29 o 
  23   1   7     1151.83     1207.28    156.73 o 
  25   1   7     1237.35     1517.14    185.22 o 
 -34   2   7      149.84       90.44     85.10 o 
 -32   2   7     1184.58     1403.41    132.45 o 
 -30   2   7     6488.62     6570.10    286.80 o 
 -28   2   7     7355.08     7542.30    234.69 o 
 -26   2   7     6927.91     7265.96    222.84 o 
 -24   2   7    24254.22    25201.28    498.24 o 
 -22   2   7     7259.14     6989.72    198.95 o 
 -20   2   7     6610.34     6724.47    154.81 o 
 -18   2   7     3498.09     3540.24     89.23 o 
 -16   2   7     9230.76     9858.81    168.47 o 
 -14   2   7     3307.11     3169.48     79.73 o 
 -12   2   7    21492.28    21997.71    306.07 o 
 -10   2   7    27148.45    27654.83    369.09 o 
  -8   2   7     7762.82     7213.48    146.36 o 
  -6   2   7     7461.68     7014.76    140.59 o 
  -4   2   7     7952.15     7661.28    140.71 o 
  -2   2   7     5537.02     5914.63    115.44 o 
   0   2   7     8777.94     8689.61    192.59 o 
   2   2   7    13268.54    13600.69    223.32 o 
   4   2   7    18382.50    18990.80    298.21 o 
   6   2   7    33802.82    33763.76    496.51 o 
   8   2   7    48277.53    50277.84    716.54 o 
  10   2   7    16900.93    17361.50    305.95 o 
  12   2   7     8731.45     9088.32    234.76 o 
  14   2   7     1643.07     1699.43    177.79 o 
  16   2   7       84.52       25.29     78.57 o 
  18   2   7     2823.03     2607.78    174.71 o 
  20   2   7      327.41      260.76    104.88 o 
  22   2   7     2104.48     2460.82    198.46 o 
  24   2   7     4121.92     4089.37    239.47 o 
 -33   3   7     1175.67      919.71    153.53 o 
 -31   3   7      636.29      694.37    138.66 o 
 -29   3   7     2376.63     2295.84    135.93 o 
 -27   3   7     3730.98     3941.65    167.42 o 
 -25   3   7     2374.82     2414.63    127.88 o 
 -23   3   7     5935.79     5940.22    192.95 o 
 -21   3   7     8869.23     9131.90    202.14 o 
 -19   3   7     9214.92     9120.42    173.42 o 
 -17   3   7     8036.04     8219.61    159.40 o 
 -15   3   7     5977.79     5740.72    124.41 o 
 -13   3   7      708.34      616.47     46.44 o 
 -11   3   7     5394.37     5594.03    117.49 o 
  -9   3   7      584.35      515.60     72.88 o 
  -7   3   7     3661.52     3921.44    141.60 o 
  -5   3   7    11681.96    12252.01    252.38 o 
  -3   3   7     7680.55     8427.37    241.13 o 
  -1   3   7    15289.01    14955.63    303.05 o 
   1   3   7    13717.34    13894.71    291.11 o 
   3   3   7    14390.70    13974.26    382.25 o 
   5   3   7     6916.13     6191.43    225.10 o 
   7   3   7    10120.81     9923.08    348.49 o 
   9   3   7     2454.71     2427.38     96.46 o 
  11   3   7     7092.31     7171.14    177.23 o 
  13   3   7     2017.56     1933.74    116.76 o 
  15   3   7      910.76      950.93    132.72 o 
  17   3   7     2135.81     2426.16    170.93 o 
  19   3   7     2192.18     2381.72    216.99 o 
  21   3   7     3554.62     3329.55    419.87 o 
  23   3   7     2990.69     2899.99    210.41 o 
 -30   4   7       67.49       48.98     87.39 o 
 -28   4   7       23.89      -93.76     83.92 o 
 -26   4   7      888.01      676.51    123.57 o 
 -24   4   7      263.68       74.79     64.51 o 
 -22   4   7     1319.43     1514.86    103.25 o 
 -20   4   7      421.36      569.11     73.38 o 
 -18   4   7      535.33      698.97     65.91 o 
 -16   4   7     4298.34     4441.89    166.04 o 
 -14   4   7     2238.18     1984.90     77.97 o 
 -12   4   7     1485.13     1456.90     65.84 o 
 -10   4   7        2.07      -20.19     34.52 o 
  -8   4   7      300.10      327.89     54.33 o 
  -6   4   7      857.63      781.84     65.62 o 
  -4   4   7     3048.10     2981.50    106.34 o 
  -2   4   7     7130.31     7384.40    344.93 o 
   0   4   7     1549.32     1747.00    106.19 o 
   2   4   7     3623.10     3585.90    177.81 o 
   4   4   7      742.28      908.63     89.33 o 
   6   4   7       12.31       47.65     49.60 o 
   8   4   7      479.41      623.97    113.21 o 
  10   4   7      671.76      446.25     65.96 o 
  12   4   7      203.31       71.50     61.83 o 
  14   4   7      209.34      111.37     72.89 o 
  16   4   7      191.37      162.61    106.27 o 
  18   4   7      269.08      370.66    120.86 o 
  20   4   7      290.87      273.25    158.28 o 
  22   4   7       82.43      168.98    133.06 o 
 -29   5   7      249.55      127.92    106.71 o 
 -27   5   7       80.76      110.44    102.38 o 
 -25   5   7      139.47       75.83     91.20 o 
 -23   5   7      300.75      261.95     97.17 o 
 -21   5   7     2001.37     1953.70    122.53 o 
 -19   5   7     1753.48     1856.25    107.31 o 
 -17   5   7     3277.23     3356.58    114.35 o 
 -15   5   7      298.91      375.20     67.35 o 
 -13   5   7     1595.61     1601.62    103.07 o 
 -11   5   7      499.89      396.26     69.39 o 
  -9   5   7       19.19      -46.86     42.14 o 
  -7   5   7      254.28      219.10     76.88 o 
  -5   5   7      707.76      579.67     99.92 o 
  -3   5   7     3695.17     3535.59    188.03 o 
  -1   5   7     1359.89     1555.08    144.31 o 
   1   5   7     1354.10     1378.62    112.36 o 
   3   5   7     2415.04     2395.05    125.32 o 
   5   5   7      677.38      641.17    112.39 o 
   7   5   7     1051.64     1114.52    186.63 o 
   9   5   7     1901.80     1657.91    169.57 o 
  11   5   7       12.96      -82.15     64.36 o 
  13   5   7       81.06       -9.55     68.32 o 
  15   5   7      105.87       38.93    100.01 o 
  17   5   7     1266.36     1204.17    175.03 o 
  19   5   7      421.93      409.71    141.87 o 
 -24   6   7     1294.39     1328.96    162.32 o 
 -22   6   7     2132.00     2280.87    145.50 o 
 -20   6   7      962.01      709.26    104.53 o 
 -18   6   7      555.93      335.77     72.36 o 
 -16   6   7     2895.45     2797.23    146.12 o 
 -14   6   7     1918.07     1929.51    159.88 o 
 -12   6   7     6374.62     6127.76    272.19 o 
 -10   6   7    10595.96    10928.60    580.50 o 
  -8   6   7    10422.68    10144.57    366.23 o 
  -6   6   7     8171.72     8444.89    327.67 o 
  -4   6   7     1450.00     1910.55    176.49 o 
  -2   6   7     2569.37     2786.93    274.70 o 
   0   6   7     3129.60     3393.50    207.83 o 
   2   6   7     1370.99     1583.71    129.87 o 
   4   6   7     3627.41     3881.66    172.30 o 
   6   6   7     8017.96     8119.35    398.67 o 
   8   6   7     4300.39     4451.94    168.89 o 
  10   6   7     4478.29     4573.02    180.18 o 
  12   6   7     1575.08     1899.67    160.43 o 
  14   6   7      605.57      460.63    108.80 o 
  16   6   7        7.17     -157.56    105.04 o 
 -19   7   7     2450.19     2452.83    286.45 o 
 -17   7   7     1570.49     1801.38    351.71 o 
 -15   7   7      970.61     1139.96    162.18 o 
 -13   7   7     2113.73     2256.21    185.37 o 
 -11   7   7     2547.73     2537.67    194.78 o 
  -9   7   7     2085.80     2056.27    205.85 o 
  -7   7   7     2593.70     2423.90    206.64 o 
  -5   7   7     2762.05     2955.56    212.86 o 
  -3   7   7     2202.33     2268.84    191.64 o 
  -1   7   7     2923.01     2929.69    208.06 o 
   1   7   7     2519.16     2481.17    196.13 o 
   3   7   7     3657.04     3835.79    235.46 o 
   5   7   7     2878.34     3017.02    146.05 o 
   7   7   7     3531.62     3508.05    160.12 o 
   9   7   7     2802.72     2796.78    145.63 o 
  11   7   7     1093.53     1266.61    145.83 o 
 -10   8   7       35.40      -85.10    101.57 o 
  -8   8   7        7.09     -146.41     97.61 o 
  -6   8   7        4.11     -165.90    110.60 o 
  -4   8   7      687.25      653.44    166.05 o 
  -2   8   7      344.51      666.27    163.37 o 
   0   8   7     1389.33     1481.04    233.13 o 
 -34   0   8     2728.50     2506.44    267.13 o 
 -32   0   8      869.07      726.69    123.26 o 
 -30   0   8      526.07      357.55    144.22 o 
 -28   0   8      218.74      109.27    119.98 o 
 -26   0   8     1884.56     1810.60    195.66 o 
 -24   0   8    17998.30    18334.50    701.61 o 
 -22   0   8    22068.64    22536.33    799.02 o 
 -20   0   8    95239.48   102070.24   1993.62 o 
 -18   0   8    97850.76   102802.20   2002.72 o 
 -16   0   8   119340.02   124983.66   2407.27 o 
 -14   0   8     7884.66     6955.60    251.81 o 
 -12   0   8       15.29        8.34     26.58 o 
 -10   0   8     2978.31     3122.83    133.52 o 
  -8   0   8    28827.91    28419.19    602.42 o 
  -6   0   8     6715.72     7757.93    209.62 o 
  -4   0   8    25606.68    26876.55    440.07 o 
  -2   0   8    73363.71    70427.02   1987.11 o 
   0   0   8   116763.44   109024.82   3013.49 o 
   2   0   8    80028.43    82851.12   2320.81 o 
   4   0   8    50303.63    53880.93   1552.83 o 
   6   0   8      257.69       97.27     66.85 o 
   8   0   8     8796.43     8777.31    560.97 o 
  10   0   8     6797.08     6593.74    207.84 o 
  12   0   8      970.99      828.02     79.39 o 
  14   0   8      298.13      379.86    108.91 o 
  16   0   8     2795.14     2790.74    229.43 o 
  18   0   8    29509.09    29051.58    987.15 o 
  20   0   8    18137.80    18075.03    709.19 o 
  24   0   8     4317.95     3714.76    316.05 o 
 -35   1   8      901.45      883.88    157.44 o 
 -33   1   8     1119.26     1374.97    179.76 o 
 -31   1   8      640.29      683.94    101.27 o 
 -29   1   8     4211.03     3859.10    165.21 o 
 -27   1   8      101.68      152.43     68.90 o 
 -25   1   8     3520.57     3361.56    140.52 o 
 -23   1   8     2777.97     2750.31    119.48 o 
 -21   1   8    11393.38    11636.68    221.97 o 
 -19   1   8     8364.50     8495.54    151.54 o 
 -17   1   8     6831.11     6783.99    131.75 o 
 -15   1   8     6356.96     6463.47    119.23 o 
 -13   1   8     9916.18    10556.08    164.94 o 
 -11   1   8    13944.28    14462.05    208.62 o 
  -9   1   8       28.23       18.20     20.19 o 
  -7   1   8     9644.73     9574.28    174.71 o 
  -5   1   8    12040.43    11808.04    174.56 o 
  -3   1   8    18516.70    17835.11    348.18 o 
  -1   1   8    17721.70    17361.15    316.67 o 
   1   1   8    28566.06    30096.34   1067.93 o 
   3   1   8    36058.23    36774.19    618.08 o 
   5   1   8     1751.93     1394.79     57.76 o 
   7   1   8    10379.88    10719.91    231.09 o 
   9   1   8      358.17      398.29     41.62 o 
  11   1   8     2767.95     2676.48     82.41 o 
  13   1   8      667.32      849.55     82.42 o 
  15   1   8     2056.71     1765.51    134.61 o 
  17   1   8     2914.39     2839.93    174.01 o 
  19   1   8     2394.74     2563.48    230.18 o 
  21   1   8     4431.95     4340.46    228.92 o 
  23   1   8     1369.84     1501.03    176.09 o 
 -34   2   8        7.81     -120.37     80.24 o 
 -32   2   8       65.55      -16.80     84.02 o 
 -30   2   8      147.42      120.44     75.28 o 
 -28   2   8      122.54      219.64     97.94 o 
 -26   2   8       11.94      129.97     66.99 o 
 -24   2   8     2406.38     2537.21    123.47 o 
 -22   2   8       62.27       63.97     47.22 o 
 -20   2   8      577.95      610.44     47.64 o 
 -18   2   8     5377.99     5407.72    115.75 o 
 -16   2   8      411.44      551.81     42.27 o 
 -14   2   8     1445.37     1406.99     53.10 o 
 -12   2   8        9.19      -23.69     20.12 o 
 -10   2   8      102.52       97.27     41.11 o 
  -8   2   8     1243.53     1165.98     55.03 o 
  -6   2   8     4481.73     4301.41    112.13 o 
  -4   2   8      497.87      489.14     36.98 o 
  -2   2   8    11322.37    11383.74    194.01 o 
   0   2   8      364.12      354.05     44.76 o 
   2   2   8     8662.79     8768.84    257.09 o 
   4   2   8     1296.00     1177.97     50.39 o 
   6   2   8     3666.00     3636.43     96.41 o 
   8   2   8      564.56      625.47     83.74 o 
  10   2   8     2429.57     2285.22     91.91 o 
  12   2   8      401.73      500.54     72.50 o 
  14   2   8      178.75      109.64     94.35 o 
  16   2   8      243.17      294.00    100.10 o 
  18   2   8        7.71      -72.22     76.54 o 
  20   2   8       56.16     -157.20    108.79 o 
  22   2   8       13.88      -40.82     91.06 o 
 -33   3   8       19.67      -42.43    124.66 o 
 -31   3   8      165.73      202.91    100.38 o 
 -29   3   8      919.90     1108.55    117.71 o 
 -27   3   8     1617.39     1706.01    131.26 o 
 -25   3   8     1079.72     1185.35    110.97 o 
 -23   3   8      482.58      404.90     77.11 o 
 -21   3   8     2286.69     2136.51     93.92 o 
 -19   3   8      952.13     1008.80     73.47 o 
 -17   3   8     4359.04     4706.72    113.33 o 
 -15   3   8      286.47      178.61     36.16 o 
 -13   3   8      212.56      206.64     34.37 o 
 -11   3   8     2587.22     2956.95     95.46 o 
  -9   3   8     5745.07     5992.64    141.50 o 
  -7   3   8     9999.63    10139.47    225.56 o 
  -5   3   8     1022.19      764.57     56.97 o 
  -3   3   8     6877.39     6827.93    169.54 o 
  -1   3   8    15672.76    15823.70    535.14 o 
   1   3   8     9251.60     8996.67    217.65 o 
   3   3   8    13475.58    14388.67    307.10 o 
   5   3   8     3485.74     3208.39    157.46 o 
   7   3   8     1825.11     1730.76     93.40 o 
   9   3   8     3190.32     3129.64    153.98 o 
  11   3   8     1415.49     1633.85    115.02 o 
  13   3   8      242.52      160.19     68.13 o 
  15   3   8       12.23      -16.99     75.37 o 
  17   3   8     1246.06     1284.44    161.73 o 
  19   3   8      706.21      839.87    150.85 o 
  21   3   8      722.46      878.88    161.94 o 
 -30   4   8       18.60      -70.78    107.95 o 
 -28   4   8      389.11      315.64    100.19 o 
 -26   4   8        6.17      -84.83     56.55 o 
 -24   4   8     2341.05     2253.59    127.16 o 
 -22   4   8     6566.40     6539.14    178.90 o 
 -20   4   8    21116.28    22626.52    397.71 o 
 -18   4   8    21336.07    21959.35    342.54 o 
 -16   4   8    22155.09    22326.80    342.10 o 
 -14   4   8     3734.92     4108.78    110.72 o 
 -12   4   8       80.95       38.03     36.31 o 
 -10   4   8     1071.27      748.27     71.45 o 
  -8   4   8     2440.99     2491.49    103.62 o 
  -6   4   8     1010.08     1098.17    125.11 o 
  -4   4   8    20797.03    19617.71   1204.57 o 
  -2   4   8    45422.80    45142.36    783.70 o 
   0   4   8    63604.42    63810.04   1066.86 o 
   2   4   8    48141.61    49023.35   1124.22 o 
   4   4   8    28069.69    28807.49    956.98 o 
   6   4   8     7120.30     6970.02    385.84 o 
   8   4   8      155.44       18.21     50.27 o 
  10   4   8      538.72      403.68     82.54 o 
  12   4   8       78.73      -56.40     58.72 o 
  14   4   8     1029.47     1061.43    144.55 o 
  16   4   8     4222.08     4360.18    239.75 o 
  18   4   8    10443.73    10953.93    403.86 o 
  20   4   8     6709.84     7209.69    332.51 o 
 -29   5   8     2106.60     2180.84    262.34 o 
 -27   5   8     1469.94     1293.42    159.88 o 
 -25   5   8     1114.85     1331.01    156.01 o 
 -23   5   8     2319.34     2185.10    157.01 o 
 -21   5   8     8012.35     8170.32    210.00 o 
 -19   5   8     8877.75     8762.95    191.83 o 
 -17   5   8     9522.20     9714.48    202.46 o 
 -15   5   8     5318.37     5230.46    183.35 o 
 -13   5   8     3706.45     3834.19    151.64 o 
 -11   5   8     3910.97     3864.93    148.61 o 
  -9   5   8      359.24      316.34     90.79 o 
  -7   5   8     2421.37     2503.64    159.65 o 
  -5   5   8     3538.48     3300.85    182.42 o 
  -3   5   8      720.56      930.92    124.90 o 
  -1   5   8    14105.37    13632.96    737.51 o 
   1   5   8    10512.74    10339.82    590.21 o 
   3   5   8     6101.12     5813.17    197.89 o 
   5   5   8      837.77     1055.11    107.21 o 
   7   5   8      418.26      416.57    108.99 o 
   9   5   8     1079.12     1079.36     98.96 o 
  11   5   8      322.96      200.14     82.79 o 
  13   5   8      700.39      822.85    114.51 o 
  15   5   8     2657.33     2468.55    206.30 o 
  17   5   8     1852.84     2182.08    219.46 o 
 -24   6   8      822.46      785.57    139.51 o 
 -22   6   8      938.52      909.56    111.91 o 
 -20   6   8      127.00       92.25     71.36 o 
 -18   6   8       40.93      -88.11     58.74 o 
 -16   6   8      511.19      608.77    121.56 o 
 -14   6   8     1291.65     1383.45    157.31 o 
 -12   6   8      429.08      397.69    111.90 o 
 -10   6   8      615.78      727.34    142.35 o 
  -8   6   8      943.36     1178.50    153.96 o 
  -6   6   8      896.59      866.39    139.77 o 
  -4   6   8     3089.52     2809.74    189.15 o 
  -2   6   8      493.35      783.54    135.13 o 
   0   6   8      134.16      165.86     99.49 o 
   2   6   8      207.17      133.24     74.63 o 
   4   6   8       70.64       62.38     70.56 o 
   6   6   8     1183.94     1093.27    124.36 o 
   8   6   8       15.57      -73.89     63.74 o 
  10   6   8        2.68       56.96     85.14 o 
  12   6   8      321.47      205.70     91.15 o 
  14   6   8      181.25      -94.58    106.50 o 
 -19   7   8       98.47       40.74    158.45 o 
 -17   7   8      167.26      212.86    112.21 o 
 -15   7   8      460.31      714.11    140.04 o 
 -13   7   8      145.30      153.31    103.76 o 
 -11   7   8       42.53      -90.64     88.67 o 
  -9   7   8      368.54      445.98    128.74 o 
  -7   7   8      480.78      611.53    139.52 o 
  -5   7   8      386.94      774.97    187.77 o 
  -3   7   8       17.19       64.38    135.36 o 
  -1   7   8      237.80      473.38    126.07 o 
   1   7   8       13.02      -31.46     98.14 o 
   3   7   8        5.37      -55.51    102.60 o 
   5   7   8      325.11      393.89    101.08 o 
   7   7   8      169.35      151.46     79.93 o 
   9   7   8      117.95       49.66     77.63 o 
  -8   8   8        1.85      -90.78    156.76 o 
  -6   8   8      280.38      147.43    133.57 o 
  -4   8   8      768.99      709.15    169.77 o 
  -2   8   8     4831.76     5670.85    315.30 o 
 -35   1   9     1710.59     1642.73    187.88 o 
 -33   1   9     1168.15     1370.33    349.67 o 
 -31   1   9     2009.78     2073.00    176.37 o 
 -29   1   9     4929.30     5059.23    188.72 o 
 -27   1   9     1135.58     1282.95    112.58 o 
 -25   1   9     6130.27     5986.82    189.27 o 
 -23   1   9     1267.51     1371.91     92.00 o 
 -21   1   9     3697.23     3570.40    103.93 o 
 -19   1   9        5.81      -24.21     26.98 o 
 -17   1   9     2490.71     2832.65     74.89 o 
 -15   1   9      147.17       89.39     22.75 o 
 -13   1   9      387.58      408.02     35.90 o 
 -11   1   9      451.60      431.68     47.17 o 
  -9   1   9     4601.94     4443.25    107.88 o 
  -7   1   9     2769.50     2502.41     60.90 o 
  -5   1   9     1015.07     1164.80     42.00 o 
  -3   1   9    24756.59    23700.24    355.13 o 
  -1   1   9     5739.62     5448.95    149.51 o 
   1   1   9     4183.56     4054.88    119.70 o 
   3   1   9    17802.86    18569.64    422.87 o 
   5   1   9     4037.78     4065.18    105.75 o 
   7   1   9     7050.63     7481.75    159.09 o 
   9   1   9     4991.67     5257.35    182.28 o 
  11   1   9     6208.46     6215.89    155.52 o 
  13   1   9     3479.57     3373.36    177.41 o 
  15   1   9     3903.46     3971.26    203.52 o 
  17   1   9     2585.52     2288.04    241.12 o 
  19   1   9     2804.54     2755.24    185.60 o 
  21   1   9     2188.18     2264.07    323.73 o 
  23   1   9     1079.41     1009.26    157.89 o 
 -34   2   9       16.32     -111.92     74.62 o 
 -32   2   9      588.12      436.49    117.18 o 
 -30   2   9     5685.67     5345.68    258.36 o 
 -28   2   9    18331.87    19528.69    476.88 o 
 -26   2   9    33641.23    35257.30    785.35 o 
 -24   2   9    21965.98    23786.44    513.53 o 
 -22   2   9     2454.90     2667.77     96.23 o 
 -20   2   9     3071.00     3129.98     87.75 o 
 -18   2   9       37.58      -24.91     24.46 o 
 -16   2   9       13.17      -28.32     21.62 o 
 -14   2   9      816.97      796.24     50.09 o 
 -12   2   9    12417.17    12132.32    192.56 o 
 -10   2   9    71225.73    71131.80   1279.96 o 
  -8   2   9    83239.08    80787.97   1223.95 o 
  -6   2   9    80885.68    80243.49   2660.69 o 
  -4   2   9    51395.03    50054.53    741.54 o 
  -2   2   9     4303.95     4105.73    178.10 o 
   0   2   9     1831.13     1837.02     80.34 o 
   2   2   9      668.05      547.37     57.06 o 
   4   2   9     6925.69     7178.10    147.03 o 
   6   2   9     1601.36     1526.14     82.74 o 
   8   2   9     1901.58     1767.03     98.43 o 
  10   2   9    14981.78    15060.73    285.90 o 
  12   2   9    10246.36    10544.26    270.41 o 
  14   2   9     8105.33     8435.13    390.97 o 
  16   2   9     1564.77     1689.69    173.01 o 
  18   2   9     1474.23     1703.61    194.93 o 
  20   2   9      892.82     1056.17    228.39 o 
  22   2   9     1159.11     1331.16    182.43 o 
 -33   3   9       44.48      -55.81     89.63 o 
 -31   3   9      431.11      467.07    152.85 o 
 -29   3   9     3147.81     3083.07    195.47 o 
 -27   3   9     1901.63     1713.65    121.21 o 
 -25   3   9     9363.98     9505.98    260.31 o 
 -23   3   9     6083.66     5844.44    209.94 o 
 -21   3   9    14245.40    14404.95    276.32 o 
 -19   3   9     6493.37     6410.92    140.37 o 
 -17   3   9     5422.53     5355.86    129.11 o 
 -15   3   9     4874.64     4878.36    113.81 o 
 -13   3   9    11213.49    11679.66    238.47 o 
 -11   3   9    16032.62    16478.14    293.63 o 
  -9   3   9    18687.29    19383.55    330.14 o 
  -7   3   9    17744.28    17518.24    346.54 o 
  -5   3   9    11438.68    11249.22    340.52 o 
  -3   3   9    29926.28    30443.25    457.00 o 
  -1   3   9    10154.55    10301.67    240.14 o 
   1   3   9     8274.78     8402.35    212.45 o 
   3   3   9     4057.52     3967.43    137.60 o 
   5   3   9     1169.94     1291.76     87.02 o 
   7   3   9     2353.53     2148.41    106.84 o 
   9   3   9     4639.61     4776.77    144.78 o 
  11   3   9      315.54      391.92    110.24 o 
  13   3   9      861.90     1035.14    138.52 o 
  15   3   9     1843.72     1816.89    181.50 o 
  17   3   9      656.54      660.94    135.40 o 
  19   3   9     1199.42     1098.92    165.98 o 
  21   3   9     1663.47     2008.56    209.53 o 
 -32   4   9      113.31      -23.47    144.56 o 
 -30   4   9        4.69       28.54    125.41 o 
 -28   4   9      164.54      137.13     95.94 o 
 -26   4   9     1875.42     1660.50    126.64 o 
 -24   4   9      832.77      685.09     95.41 o 
 -22   4   9     2190.92     2307.41    107.75 o 
 -20   4   9      977.29     1118.25     78.35 o 
 -18   4   9        5.26       97.62     63.75 o 
 -16   4   9      531.75      561.28     58.08 o 
 -14   4   9       84.46       73.20     41.49 o 
 -12   4   9      417.06      276.48     48.48 o 
 -10   4   9     1036.01      816.10     76.31 o 
  -8   4   9       26.58      -62.62     41.75 o 
  -6   4   9      582.57      691.97    149.13 o 
  -4   4   9      620.46      681.50     77.30 o 
  -2   4   9     2111.23     2221.38    117.27 o 
   0   4   9     1323.58     1389.03    172.07 o 
   2   4   9     3415.33     3789.26    149.91 o 
   4   4   9      687.16      735.96    106.27 o 
   6   4   9     3337.08     3371.59    142.63 o 
   8   4   9      651.70      426.16     80.84 o 
  10   4   9      485.00      322.05     69.16 o 
  12   4   9      155.81       74.24     67.74 o 
  14   4   9      956.83     1012.20    299.87 o 
  16   4   9     1031.52     1236.51    169.20 o 
  18   4   9      121.21      426.01    141.93 o 
 -29   5   9      333.01      465.46    182.32 o 
 -27   5   9      543.92      608.61    178.58 o 
 -25   5   9      817.30      696.09    119.56 o 
 -23   5   9      291.91      193.16     63.80 o 
 -21   5   9      837.09      809.70    127.17 o 
 -19   5   9      783.56      709.42     72.67 o 
 -17   5   9     3502.86     3450.61    130.90 o 
 -15   5   9     4004.74     3883.66    158.10 o 
 -13   5   9      681.61      558.18     82.03 o 
 -11   5   9      489.53      610.49    108.36 o 
  -9   5   9     1676.88     1809.90    139.49 o 
  -7   5   9     3857.72     4084.74    204.25 o 
  -5   5   9     3961.11     4136.99    205.69 o 
  -3   5   9       10.06      126.57     80.53 o 
  -1   5   9     5389.48     5144.55    183.82 o 
   1   5   9     2618.61     2783.81    218.42 o 
   3   5   9     1821.37     1800.74    116.02 o 
   5   5   9     1554.88     1523.01    153.65 o 
   7   5   9      104.00       22.33     66.56 o 
   9   5   9        4.45      -80.17     53.45 o 
  11   5   9      456.21      381.65     97.47 o 
  13   5   9      108.49       -2.07     99.12 o 
  15   5   9      128.13      135.98    121.41 o 
  17   5   9      230.90      264.10    189.26 o 
 -24   6   9     5517.46     5740.57    388.90 o 
 -22   6   9      998.72     1043.42    159.70 o 
 -20   6   9      197.84      144.15    101.10 o 
 -18   6   9      167.97      -32.46     97.16 o 
 -16   6   9      308.34      144.01     98.56 o 
 -14   6   9       30.47      -81.18     80.73 o 
 -12   6   9     2558.13     2285.92    176.89 o 
 -10   6   9     8035.13     8424.74    443.97 o 
  -8   6   9    10169.70    10995.94    552.17 o 
  -6   6   9    11323.18    11977.88    410.61 o 
  -4   6   9     6205.55     5858.40    625.80 o 
  -2   6   9     2322.98     2602.47    183.97 o 
   0   6   9      713.18      570.42    126.61 o 
   2   6   9      364.37      344.89     90.52 o 
   4   6   9      984.94      989.23    119.04 o 
   6   6   9      796.35      760.04    114.59 o 
   8   6   9     4539.81     4204.47    198.71 o 
  10   6   9     5947.65     5965.79    236.08 o 
  12   6   9     3166.74     3309.25    196.49 o 
 -19   7   9      798.13      742.96    221.23 o 
 -17   7   9      294.25      413.23    124.54 o 
 -15   7   9      876.45      887.25    147.84 o 
 -13   7   9      392.24      399.33    127.26 o 
 -11   7   9     1247.03     1280.58    170.70 o 
  -9   7   9     2828.62     2809.09    206.03 o 
  -7   7   9     4490.79     4150.76    248.88 o 
  -5   7   9     4060.02     3811.09    248.61 o 
  -3   7   9     1524.99     1825.24    309.44 o 
  -1   7   9     2568.09     2452.68    195.39 o 
   1   7   9     1402.34     1351.08    178.86 o 
   3   7   9      564.37      553.70    133.56 o 
   5   7   9     1280.09     1477.71    150.97 o 
   7   7   9      923.88      779.19    106.93 o 
 -36   0  10     2147.24     2011.56    302.19 o 
 -34   0  10     3117.71     3394.46    312.69 o 
 -32   0  10     1649.75     1511.44    244.64 o 
 -30   0  10      748.59      866.19    191.19 o 
 -28   0  10       56.27      -74.34    103.07 o 
 -26   0  10      402.66      545.13    146.47 o 
 -24   0  10     6070.49     6011.00    346.29 o 
 -22   0  10      138.54      212.72    101.76 o 
 -20   0  10    16335.37    15722.08    394.59 o 
 -18   0  10    30126.43    29523.64    652.05 o 
 -16   0  10     2253.90     1827.93    158.49 o 
 -14   0  10    26324.81    27489.56    458.88 o 
 -12   0  10     1436.02     1183.81     78.51 o 
 -10   0  10    11697.92    11708.76    303.97 o 
  -8   0  10    26843.61    28986.02    630.06 o 
  -6   0  10    51741.15    52717.50    830.84 o 
  -4   0  10    92671.34    90745.27   2623.72 o 
  -2   0  10    55884.77    54451.07   1594.36 o 
   0   0  10    99416.06    98671.06   2766.42 o 
   2   0  10    15994.19    15875.64    565.68 o 
   4   0  10    32113.91    37796.62   1151.80 o 
   6   0  10       20.28      -56.70     57.26 o 
   8   0  10       18.39      -27.88     40.92 o 
  10   0  10       93.78       -7.23     52.89 o 
  12   0  10      957.39      957.46    158.17 o 
  14   0  10    12790.75    12418.31    520.05 o 
  16   0  10     9645.18     9499.04    453.21 o 
  20   0  10     6080.58     5444.48    358.73 o 
  22   0  10     2193.55     1779.71    264.04 o 
 -35   1  10      975.91     1050.16    162.36 o 
 -33   1  10      989.69     1208.12    167.05 o 
 -31   1  10     2900.77     3050.31    198.56 o 
 -29   1  10     3308.39     3536.66    203.91 o 
 -27   1  10     7305.31     7175.11    285.57 o 
 -25   1  10    10359.71    11316.89    295.86 o 
 -23   1  10     3398.95     3231.58    126.56 o 
 -21   1  10     5068.83     5031.35    111.15 o 
 -19   1  10      256.51      193.01     31.61 o 
 -17   1  10     8854.92     9115.38    169.12 o 
 -15   1  10     2092.81     2264.65     85.67 o 
 -13   1  10     4785.57     4493.33    120.60 o 
 -11   1  10     1396.59     1159.19     57.11 o 
  -9   1  10    41994.99    41029.14    691.03 o 
  -7   1  10    14837.67    14589.01    214.49 o 
  -5   1  10     1337.28     1082.72     47.76 o 
  -3   1  10    35386.28    34323.29    578.80 o 
  -1   1  10     6987.24     7579.47    216.59 o 
   1   1  10     1455.30     1314.61     72.80 o 
   3   1  10     1602.46     1866.09     86.12 o 
   5   1  10     4085.98     3835.07    127.61 o 
   7   1  10      249.74      288.42     42.78 o 
   9   1  10     5263.21     5186.41    138.79 o 
  11   1  10     2680.26     2772.17    146.34 o 
  13   1  10     5139.09     5291.26    228.86 o 
  15   1  10     5271.41     5397.89    242.26 o 
  17   1  10     3440.56     3497.32    204.12 o 
  19   1  10     3126.04     2973.53    275.57 o 
  21   1  10      904.64      936.62    147.81 o 
 -34   2  10      232.95       35.14     93.55 o 
 -32   2  10      660.01      524.32    128.28 o 
 -30   2  10      822.58      906.71    146.05 o 
 -28   2  10      839.50     1102.25    150.58 o 
 -26   2  10     4832.35     4935.15    237.65 o 
 -24   2  10       31.98      106.56     59.98 o 
 -22   2  10     2556.63     2437.15    135.80 o 
 -20   2  10      718.89      626.42     66.40 o 
 -18   2  10      140.04      128.85     31.00 o 
 -16   2  10      411.16      310.77     37.77 o 
 -14   2  10       70.20       67.40     25.37 o 
 -12   2  10      143.65      166.95     35.73 o 
 -10   2  10      203.83      390.60     47.37 o 
  -8   2  10        5.43      116.07     38.31 o 
  -6   2  10      289.61      385.06     43.10 o 
  -4   2  10       74.59       54.33     28.81 o 
  -2   2  10     3556.54     3699.31    117.35 o 
   0   2  10      934.39      803.05     89.41 o 
   2   2  10     1024.73      837.50     70.40 o 
   4   2  10     1351.39     1389.06     80.35 o 
   6   2  10      224.21      186.51     49.77 o 
   8   2  10       92.62      142.04     53.82 o 
  10   2  10      420.92      485.90     65.44 o 
  12   2  10       69.30      126.29     88.30 o 
  14   2  10      426.39      428.88    120.95 o 
  16   2  10      881.03      790.66    138.58 o 
  18   2  10        7.51     -132.09     88.06 o 
  20   2  10       18.83      -84.22     91.46 o 
 -33   3  10      521.68      428.26    119.17 o 
 -31   3  10     1522.30     1677.58    179.79 o 
 -29   3  10     3165.10     3288.01    202.36 o 
 -27   3  10     1933.14     2252.25    166.83 o 
 -25   3  10     8501.30     8022.55    304.80 o 
 -23   3  10     4756.62     4889.57    146.45 o 
 -21   3  10     2282.89     2093.03     82.56 o 
 -19   3  10        6.69      -45.64     30.42 o 
 -17   3  10      837.22     1007.59     59.44 o 
 -15   3  10      663.85      610.83     50.13 o 
 -13   3  10     2141.07     2351.15     90.57 o 
 -11   3  10       20.93      -18.61     30.76 o 
  -9   3  10     8366.77     8486.37    207.78 o 
  -7   3  10     4952.97     4602.00    138.53 o 
  -5   3  10     5416.96     5464.96    135.12 o 
  -3   3  10     5205.93     4990.51    152.69 o 
  -1   3  10      878.17      902.00     78.44 o 
   1   3  10        4.08       18.64     40.09 o 
   3   3  10     1211.03     1259.39     83.93 o 
   5   3  10      657.02      749.04     78.51 o 
   7   3  10     1892.48     1943.51    107.26 o 
   9   3  10       54.59       20.75     58.39 o 
  11   3  10     3924.62     3894.89    164.57 o 
  13   3  10     2297.03     2285.39    169.66 o 
  15   3  10     3018.67     3245.80    207.64 o 
  17   3  10     1322.86     1287.01    173.01 o 
  19   3  10     1019.13      922.50    157.50 o 
 -32   4  10     2070.63     2057.52    300.29 o 
 -30   4  10     1161.07     1528.83    277.54 o 
 -28   4  10     2411.15     2338.50    173.05 o 
 -26   4  10     2714.44     2685.48    178.94 o 
 -24   4  10     3464.13     3617.51    200.91 o 
 -22   4  10     4150.84     4004.09    137.97 o 
 -20   4  10    15087.90    15659.16    272.03 o 
 -18   4  10    12599.40    12835.09    233.27 o 
 -16   4  10     8629.91     8559.61    203.48 o 
 -14   4  10     4440.56     4393.74    134.99 o 
 -12   4  10      632.66      594.65     71.86 o 
 -10   4  10      742.19      693.18     73.86 o 
  -8   4  10     1919.30     1958.57    132.37 o 
  -6   4  10     8188.71     8354.46    550.06 o 
  -4   4  10     8820.29     8515.04    246.30 o 
  -2   4  10    11806.60    11701.51    351.68 o 
   0   4  10    17925.11    17084.61    420.26 o 
   2   4  10     7690.79     7829.95    242.15 o 
   4   4  10     4460.15     4206.79    159.27 o 
   6   4  10     1107.89      947.01    149.36 o 
   8   4  10       56.64      -62.26     57.08 o 
  10   4  10      375.71      210.96     76.92 o 
  12   4  10      499.62      388.70     90.05 o 
  14   4  10     3752.83     3618.86    235.41 o 
  16   4  10     6558.28     6768.37    311.42 o 
  18   4  10     5878.88     6279.79    307.48 o 
 -29   5  10      750.04     1060.70    226.86 o 
 -27   5  10      802.53      830.67    199.45 o 
 -25   5  10     2698.89     2448.44    247.96 o 
 -23   5  10      854.93      835.53    131.19 o 
 -21   5  10     1593.64     1517.47    106.83 o 
 -19   5  10     1483.56     1600.22    106.76 o 
 -17   5  10     1055.01     1001.35    143.87 o 
 -15   5  10     6762.75     6740.18    212.42 o 
 -13   5  10     3910.84     4057.82    205.66 o 
 -11   5  10     4410.34     4488.73    215.12 o 
  -9   5  10     7292.59     6956.93    274.36 o 
  -7   5  10     5885.15     5834.38    250.30 o 
  -5   5  10    11172.56    11756.01    693.82 o 
  -3   5  10    13187.43    13363.10    418.88 o 
  -1   5  10     7148.18     7177.85    358.30 o 
   1   5  10     5751.65     5580.22    195.91 o 
   3   5  10     1123.94     1160.06    192.12 o 
   5   5  10     3306.15     3483.77    159.89 o 
   7   5  10      814.58      792.99    108.04 o 
   9   5  10      908.10      910.28     96.73 o 
  11   5  10      546.99      429.36    100.42 o 
  13   5  10     1785.87     1815.89    197.56 o 
  15   5  10     2558.51     2534.01    241.08 o 
 -24   6  10        1.18      337.54    159.20 o 
 -22   6  10      307.19      410.45    165.04 o 
 -20   6  10        2.28        2.95     82.96 o 
 -18   6  10      412.80      335.25    107.72 o 
 -16   6  10      150.93      -97.98     75.42 o 
 -14   6  10        2.05     -105.54     82.39 o 
 -12   6  10     1077.33     1182.44    156.73 o 
 -10   6  10     1779.44     2034.09    180.03 o 
  -8   6  10     3768.27     4051.73    275.71 o 
  -6   6  10     1824.31     1980.87    169.36 o 
  -4   6  10      136.69      158.33    105.33 o 
  -2   6  10      794.33      795.45    136.97 o 
   0   6  10      320.94      253.50     83.83 o 
   2   6  10      233.22      134.58     76.26 o 
   4   6  10      109.73      -57.21     66.26 o 
   6   6  10      128.41       52.75     79.56 o 
   8   6  10      860.25      944.24    109.87 o 
  10   6  10     1452.44     1615.12    157.78 o 
  12   6  10      636.65      731.10    127.12 o 
 -19   7  10       28.02       40.29    100.22 o 
 -17   7  10       62.53      -37.78     94.09 o 
 -15   7  10        6.17     -106.95     85.78 o 
 -13   7  10       32.68      -28.01     99.78 o 
 -11   7  10      561.26      594.73    137.03 o 
  -9   7  10      954.33     1165.01    171.97 o 
  -7   7  10     1787.83     2106.42    238.08 o 
  -5   7  10     2296.55     2381.15    227.92 o 
  -3   7  10        1.46       98.56    113.39 o 
  -1   7  10      712.78      732.16    205.92 o 
   1   7  10      347.83      479.61    137.73 o 
   3   7  10      336.90      168.10    108.22 o 
   5   7  10       15.96       51.94     84.28 o 
 -35   1  11      714.11      578.13    141.36 o 
 -33   1  11     1261.02     1276.27    167.46 o 
 -31   1  11     2353.78     2455.61    180.41 o 
 -29   1  11     1798.58     1901.05    154.42 o 
 -27   1  11     5606.80     5730.24    255.79 o 
 -25   1  11     6612.92     6308.06    259.80 o 
 -23   1  11     9881.28    10329.05    255.33 o 
 -21   1  11     5907.37     5417.79    117.55 o 
 -19   1  11     2481.75     2570.15     84.28 o 
 -17   1  11    18060.72    18541.31    272.24 o 
 -15   1  11    10469.58    10198.75    185.46 o 
 -13   1  11    23725.52    23547.65    383.00 o 
 -11   1  11     2289.65     2019.49     77.03 o 
  -9   1  11    40137.75    39488.29    809.64 o 
  -7   1  11    14344.22    14296.92    237.64 o 
  -5   1  11     7592.23     7912.65    154.30 o 
  -3   1  11     9941.05    10126.79    577.39 o 
  -1   1  11     1179.52     1217.13     77.77 o 
   1   1  11      872.52      764.41     65.54 o 
   3   1  11      168.07      131.86     42.97 o 
   5   1  11      960.73     1078.68     97.36 o 
   7   1  11      402.05      400.53     50.09 o 
   9   1  11      231.30      215.52     80.55 o 
  11   1  11     3305.22     3225.83    205.24 o 
  13   1  11     2123.36     1936.85    162.49 o 
  15   1  11     2474.12     2523.66    190.76 o 
  17   1  11      569.11      602.69    122.09 o 
  19   1  11      619.40      918.89    144.13 o 
  21   1  11      102.85      -12.95    140.99 o 
 -34   2  11      485.42      532.43    136.03 o 
 -32   2  11     4069.96     3999.38    295.45 o 
 -30   2  11    13420.81    13825.43    452.26 o 
 -28   2  11    21021.66    22923.81    624.29 o 
 -26   2  11    12743.99    13359.49    445.42 o 
 -24   2  11    24314.95    25358.86    806.03 o 
 -22   2  11       12.03      -49.74     33.16 o 
 -20   2  11      826.26      687.50     52.02 o 
 -18   2  11     4589.54     4277.56    103.11 o 
 -16   2  11     8417.24     8047.03    149.61 o 
 -14   2  11     9158.98     9285.51    195.18 o 
 -12   2  11    17923.82    16852.10    298.33 o 
 -10   2  11    78767.05    77409.22   1232.34 o 
  -8   2  11   105211.74   105331.32   2275.41 o 
  -6   2  11    70957.70    70473.68   1128.62 o 
  -4   2  11    23176.43    23150.39    505.05 o 
  -2   2  11      583.05      746.40    129.49 o 
   0   2  11       41.01      -12.34     32.71 o 
   2   2  11     5774.67     5791.09    166.49 o 
   4   2  11      367.08      436.85     59.45 o 
   6   2  11      684.47      723.46     74.51 o 
   8   2  11    32432.87    33349.64    612.95 o 
  10   2  11    24204.29    25157.78    508.72 o 
  12   2  11    20146.62    21359.89    569.10 o 
  14   2  11    13210.94    13799.34   1057.12 o 
  16   2  11     2785.76     2421.36    233.32 o 
  18   2  11       25.33        9.94    115.64 o 
  20   2  11        7.92     -144.60     96.40 o 
 -33   3  11     1345.78     1694.33    193.04 o 
 -31   3  11     1761.29     1731.75    258.83 o 
 -29   3  11      491.21      626.37    125.94 o 
 -27   3  11     5528.47     5621.35    321.64 o 
 -25   3  11     5551.71     5658.33    254.91 o 
 -23   3  11     1986.25     2010.18    115.89 o 
 -21   3  11      137.25       58.43     44.61 o 
 -19   3  11       99.73       56.27     36.42 o 
 -17   3  11      118.40       96.12     35.30 o 
 -15   3  11     2240.28     2290.65     91.98 o 
 -13   3  11      908.13      850.94     67.18 o 
 -11   3  11     3511.28     3037.95    107.55 o 
  -9   3  11    14317.63    13939.32    300.14 o 
  -7   3  11    14134.73    13823.73    294.30 o 
  -5   3  11    20073.75    19984.80    504.46 o 
  -3   3  11     4587.29     4203.63    141.32 o 
  -1   3  11     3598.02     3567.42    131.47 o 
   1   3  11     1752.56     1839.64    125.72 o 
   3   3  11      658.93      735.11     75.55 o 
   5   3  11    11251.01    11258.88    275.71 o 
   7   3  11     3653.41     3584.10    147.25 o 
   9   3  11     6759.71     6671.60    208.30 o 
  11   3  11     8100.31     8082.58    249.17 o 
  13   3  11     5906.50     6275.56    724.73 o 
  15   3  11     3195.76     2878.13    196.47 o 
  17   3  11     2022.75     2333.74    215.83 o 
  19   3  11      233.35      187.17    115.63 o 
 -32   4  11      178.27      144.17    112.80 o 
 -30   4  11      187.48       93.08     96.02 o 
 -28   4  11        1.39      -42.37     84.16 o 
 -26   4  11      330.88      174.45    100.45 o 
 -24   4  11       67.05      -22.62     61.50 o 
 -22   4  11     1133.87     1226.28    151.00 o 
 -20   4  11     1290.70     1076.65     79.32 o 
 -18   4  11     4776.68     4539.13    145.09 o 
 -16   4  11      146.18      209.11     59.20 o 
 -14   4  11     1366.60     1385.65     84.27 o 
 -12   4  11     1840.33     1887.55    102.10 o 
 -10   4  11      610.54      622.28     94.86 o 
  -8   4  11     1213.96     1466.02    121.11 o 
  -6   4  11       23.53      -40.61     55.39 o 
  -4   4  11       51.30       72.90     50.44 o 
  -2   4  11       90.41       48.85     53.40 o 
   0   4  11      681.86      759.99     86.20 o 
   2   4  11      135.34      120.45     63.13 o 
   4   4  11       61.16       19.86     55.28 o 
   6   4  11      630.38      549.56     89.87 o 
   8   4  11      832.47      841.91    104.71 o 
  10   4  11      121.93       46.83     71.98 o 
  12   4  11       15.66      -53.76     88.06 o 
  14   4  11        0.98     -125.10     94.78 o 
  16   4  11      411.81      509.56    137.07 o 
 -29   5  11      634.31      568.06    185.72 o 
 -27   5  11        1.08      -64.58    130.10 o 
 -25   5  11       87.51       35.23     87.27 o 
 -23   5  11      205.94      182.65     98.39 o 
 -21   5  11       62.09      -44.82     49.29 o 
 -19   5  11      250.61      300.27     67.67 o 
 -17   5  11      362.28      235.01     76.75 o 
 -15   5  11       47.94      -44.37     93.31 o 
 -13   5  11     1593.64     1524.25    156.45 o 
 -11   5  11      701.01      815.20    122.02 o 
  -9   5  11     1377.47     1623.45    156.24 o 
  -7   5  11       23.59      -25.03     70.83 o 
  -5   5  11     1471.79     1565.31    157.86 o 
  -3   5  11     2690.52     2502.18    131.98 o 
  -1   5  11      233.29       96.34     64.57 o 
   1   5  11      487.73      275.70     81.78 o 
   3   5  11     1583.05     1354.31    125.17 o 
   5   5  11       36.16     -103.40     68.94 o 
   7   5  11      942.76     1111.53    121.27 o 
   9   5  11      414.66      422.58    100.04 o 
  11   5  11     1508.69     1716.44    153.92 o 
  13   5  11      782.18      834.51    258.98 o 
 -24   6  11     3196.60     3419.43    303.10 o 
 -22   6  11      956.88     1079.04    222.95 o 
 -20   6  11      102.82       63.00     93.66 o 
 -18   6  11     1020.58      806.52    139.04 o 
 -16   6  11      318.23      244.75    103.98 o 
 -14   6  11     3156.59     3172.22    199.59 o 
 -12   6  11     7024.01     7113.35    303.68 o 
 -10   6  11    13842.49    14049.09    458.22 o 
  -8   6  11    16606.27    18075.09    900.37 o 
  -6   6  11    15185.98    15802.57    837.85 o 
  -4   6  11     4845.21     5155.98    259.39 o 
  -2   6  11       91.55      -64.22     81.40 o 
   0   6  11      297.46      107.38     74.35 o 
   2   6  11      809.49      775.92    107.28 o 
   4   6  11        3.62      -95.19     63.46 o 
   6   6  11      853.72      900.51    121.79 o 
   8   6  11     2236.07     2652.99    177.15 o 
  10   6  11     5608.94     6141.45    252.81 o 
 -19   7  11      871.80      896.68    156.66 o 
 -17   7  11      273.63      123.76    109.59 o 
 -15   7  11      505.94      538.44    202.80 o 
 -13   7  11     1619.75     1594.85    185.64 o 
 -11   7  11     3809.09     3651.89    330.20 o 
  -9   7  11     4692.27     4742.37    640.56 o 
  -7   7  11     4792.83     4830.31    361.32 o 
  -5   7  11     3759.53     3822.38    320.32 o 
  -3   7  11     2445.41     2575.76    267.85 o 
  -1   7  11      522.02      782.59    158.65 o 
   1   7  11      411.83      453.17    136.85 o 
   3   7  11      301.18      352.85    107.63 o 
 -36   0  12     9277.20     9666.78    556.67 o 
 -34   0  12    12026.81    12386.97    628.19 o 
 -32   0  12     9854.93    10550.25    554.25 o 
 -30   0  12     5461.11     5239.64    361.17 o 
 -28   0  12     2130.38     2126.69    222.93 o 
 -26   0  12     4084.78     3629.72    276.49 o 
 -24   0  12    10442.78    11030.92    505.12 o 
 -22   0  12     2349.31     2261.40    123.55 o 
 -20   0  12    12387.82    12132.41    335.64 o 
 -18   0  12    17406.32    17574.53    445.43 o 
 -16   0  12    30839.58    30813.10    687.38 o 
 -14   0  12    33829.04    33116.98   1067.19 o 
 -12   0  12     2035.39     1873.74    191.38 o 
 -10   0  12     1408.51     1376.53    188.36 o 
  -8   0  12      132.57       60.04     49.69 o 
  -6   0  12       28.30       11.90     25.60 o 
  -4   0  12       37.82      -45.32     30.22 o 
  -2   0  12    12127.49    12675.31    494.88 o 
   0   0  12    16497.80    16714.34    609.46 o 
   2   0  12     9469.26     9499.92    406.48 o 
   4   0  12    10472.10    11045.83    452.38 o 
   6   0  12     3054.53     3211.67    213.53 o 
   8   0  12    14399.28    15150.99    405.06 o 
  10   0  12     1596.99     1562.18    120.92 o 
  12   0  12     5203.82     6037.43    339.33 o 
  16   0  12     3730.59     4025.36    295.51 o 
  18   0  12     5154.90     4326.36    320.53 o 
  20   0  12     3039.82     2801.10    287.65 o 
 -35   1  12     1137.81     1521.34    241.46 o 
 -33   1  12     2455.33     2399.35    185.77 o 
 -31   1  12     3043.51     2967.02    197.01 o 
 -29   1  12     1394.29     1452.58    160.71 o 
 -27   1  12     2590.55     2620.37    177.64 o 
 -25   1  12     1301.65     1612.94    154.71 o 
 -23   1  12     5581.92     5700.31    178.85 o 
 -21   1  12      782.27      747.67     63.04 o 
 -19   1  12     3976.90     4080.62    130.73 o 
 -17   1  12     4556.24     4394.39    126.11 o 
 -15   1  12     9004.47     9079.67    192.39 o 
 -13   1  12    19865.41    19587.77    335.79 o 
 -11   1  12     6231.92     5682.14    140.17 o 
  -9   1  12    10352.57    10022.65    202.19 o 
  -7   1  12    11158.03    11106.26    180.46 o 
  -5   1  12    25534.70    26864.96    457.50 o 
  -3   1  12     1419.50     1355.10    161.01 o 
  -1   1  12     4184.65     4327.84    134.01 o 
   1   1  12     1521.34     1600.87     84.38 o 
   3   1  12     2477.87     2454.07    106.83 o 
   5   1  12     3782.61     3788.06    142.54 o 
   7   1  12     4398.77     4533.61    155.78 o 
   9   1  12      653.03      717.24     91.84 o 
  11   1  12     5634.29     5761.57    244.03 o 
  13   1  12     2251.06     2209.57    217.76 o 
  15   1  12     2898.30     2788.78    238.98 o 
  17   1  12     1108.88      900.86    141.51 o 
  19   1  12      307.31      196.02    148.89 o 
 -34   2  12      210.88       22.46    131.52 o 
 -32   2  12        9.10      -21.46     86.12 o 
 -30   2  12       81.26      133.20     98.10 o 
 -28   2  12        2.14       72.04     95.68 o 
 -26   2  12       16.40       24.69     81.39 o 
 -24   2  12       17.39      117.08     60.25 o 
 -22   2  12        0.11      -49.30     32.87 o 
 -20   2  12        3.19      -46.53     31.02 o 
 -18   2  12      269.95      269.76     47.50 o 
 -16   2  12     1214.97     1296.15     72.06 o 
 -14   2  12     1129.13     1112.13     66.01 o 
 -12   2  12     4385.27     4190.10    121.41 o 
 -10   2  12     5796.25     5696.35    167.31 o 
  -8   2  12     7129.32     7204.08    152.76 o 
  -6   2  12     2461.79     2098.65     98.22 o 
  -4   2  12     1488.83     1392.99     77.72 o 
  -2   2  12      656.63      693.79     87.96 o 
   0   2  12      588.79      577.96     64.15 o 
   2   2  12      466.77      457.84     60.91 o 
   4   2  12      148.00       92.80     49.09 o 
   6   2  12      473.02      568.26     75.38 o 
   8   2  12     1208.73     1413.55    131.70 o 
  10   2  12      158.97      278.66     80.32 o 
  12   2  12      236.47      228.03    104.57 o 
  14   2  12      583.92      899.39    144.28 o 
  16   2  12        0.01      -76.19     85.53 o 
  18   2  12        5.07     -122.06     81.37 o 
 -33   3  12      166.10      167.12    111.50 o 
 -31   3  12      288.04      461.87    123.87 o 
 -29   3  12      461.60      325.24    111.28 o 
 -27   3  12     2239.84     2343.42    429.98 o 
 -25   3  12       72.99       38.78     80.51 o 
 -23   3  12     3256.46     3232.53    142.74 o 
 -21   3  12     1022.93      858.15     79.33 o 
 -19   3  12      776.47      790.13     73.56 o 
 -17   3  12     4105.55     4040.72    127.92 o 
 -15   3  12      741.61      723.79     64.77 o 
 -13   3  12    10013.29     9937.46    214.19 o 
 -11   3  12     3332.01     3001.09    104.70 o 
  -9   3  12    15473.50    15921.53    334.60 o 
  -7   3  12     6454.67     6124.46    147.47 o 
  -5   3  12     2947.88     2931.98    117.94 o 
  -3   3  12     8095.39     7841.82    208.44 o 
  -1   3  12      936.31      979.98    126.53 o 
   1   3  12      147.60      150.22     53.14 o 
   3   3  12     1447.18     1349.28     94.23 o 
   5   3  12       95.65       -4.02     52.62 o 
   7   3  12      855.22      703.98     89.35 o 
   9   3  12      857.62      839.41    126.22 o 
  11   3  12     1592.17     1597.38    276.49 o 
  13   3  12      738.86      743.01    144.37 o 
  15   3  12      875.18     1070.72    159.91 o 
  17   3  12       97.84      162.48    116.52 o 
 -32   4  12     3007.49     2952.44    212.27 o 
 -30   4  12      627.38      869.45    146.28 o 
 -28   4  12       73.04        1.06     90.40 o 
 -26   4  12      691.34      529.11    119.63 o 
 -24   4  12      693.52      571.23     92.90 o 
 -22   4  12     2060.16     1849.94    101.45 o 
 -20   4  12     9978.48     9879.17    232.71 o 
 -18   4  12     9014.51     8905.93    217.28 o 
 -16   4  12    21985.64    22899.55    410.34 o 
 -14   4  12    25428.30    25694.31    444.80 o 
 -12   4  12     9439.84     9888.15    325.89 o 
 -10   4  12     4697.97     4711.23    210.11 o 
  -8   4  12     1621.74     1850.78    135.11 o 
  -6   4  12     1913.45     1858.28    137.70 o 
  -4   4  12     9970.92    10273.52    458.39 o 
  -2   4  12     6073.94     6184.36    283.25 o 
   0   4  12    12426.68    12994.70    315.25 o 
   2   4  12     7258.92     7317.36    257.42 o 
   4   4  12     6018.73     6401.28    211.43 o 
   6   4  12     6264.35     6275.27    211.50 o 
   8   4  12     1993.56     2013.53    124.26 o 
  10   4  12      484.65      534.63     99.25 o 
  12   4  12     1472.32     1355.69    175.32 o 
  14   4  12     1378.99     1649.54    351.96 o 
 -29   5  12     2300.12     2167.70    305.03 o 
 -27   5  12     2190.20     2189.09    194.65 o 
 -25   5  12      930.87     1114.86    151.32 o 
 -23   5  12      566.44      468.21    110.02 o 
 -21   5  12      221.14      206.05     66.40 o 
 -19   5  12     3562.65     3679.01    142.14 o 
 -17   5  12     3762.91     3778.04    208.10 o 
 -15   5  12     2706.59     2720.81    178.48 o 
 -13   5  12     3768.77     3620.58    202.54 o 
 -11   5  12     5040.47     5174.09    286.51 o 
  -9   5  12     1723.97     1784.93    147.97 o 
  -7   5  12     2684.36     2683.08    184.75 o 
  -5   5  12     3792.82     4077.57    242.73 o 
  -3   5  12      352.27      448.19    120.07 o 
  -1   5  12     1346.27     1424.14    193.70 o 
   1   5  12     2763.74     2700.47    144.73 o 
   3   5  12     3232.04     3105.55    156.43 o 
   5   5  12     2094.53     2092.64    145.98 o 
   7   5  12     1547.04     1733.37    138.34 o 
   9   5  12     2517.55     2505.90    157.38 o 
  11   5  12     3470.08     3493.23    233.59 o 
  13   5  12     2252.83     2723.84    215.20 o 
 -24   6  12      505.58      486.72    185.90 o 
 -22   6  12      223.35      113.40    158.28 o 
 -20   6  12       13.23      -51.34     83.21 o 
 -18   6  12       74.08      -30.92     99.60 o 
 -16   6  12       81.10      -13.94     87.60 o 
 -14   6  12      818.87      781.33    137.58 o 
 -12   6  12     1193.76     1723.98    183.11 o 
 -10   6  12     1449.16     1962.76    192.72 o 
  -8   6  12      809.74     1293.92    173.74 o 
  -6   6  12      558.70      829.94    191.73 o 
  -4   6  12      177.82      209.56    107.48 o 
  -2   6  12       48.79        3.56     85.25 o 
   0   6  12       17.69      -87.03     69.92 o 
   2   6  12       38.44     -100.53     67.29 o 
   4   6  12        5.94      -97.41     64.94 o 
   6   6  12      238.25      318.45     98.68 o 
   8   6  12     1030.10     1259.70    149.82 o 
 -17   7  12      154.54      -34.44    128.42 o 
 -15   7  12       48.49       84.58    108.63 o 
 -13   7  12      182.46       49.78    105.09 o 
 -11   7  12      197.47      377.69    123.33 o 
  -9   7  12      477.77      631.97    233.97 o 
  -7   7  12       86.02      -13.12    111.00 o 
  -5   7  12      581.55      491.51    139.13 o 
  -3   7  12     1034.06      914.21    175.24 o 
  -1   7  12       37.31     -101.17    101.80 o 
   1   7  12        0.34     -137.12    104.47 o 
 -35   1  13     1527.03     1868.91    208.25 o 
 -33   1  13      863.91      820.26    145.01 o 
 -31   1  13      640.51      944.71    234.18 o 
 -29   1  13      210.38       96.43     88.63 o 
 -27   1  13      216.85       67.02    146.45 o 
 -25   1  13     4170.68     3726.56    199.21 o 
 -23   1  13     1506.58     1539.93     96.67 o 
 -21   1  13      206.34      197.06     43.86 o 
 -19   1  13     1687.75     1770.80     80.78 o 
 -17   1  13     3724.93     3443.37    120.04 o 
 -15   1  13     2412.03     2121.00     88.38 o 
 -13   1  13    17571.83    17900.44    318.33 o 
 -11   1  13     4021.19     3781.33    120.86 o 
  -9   1  13     5927.15     5798.81    130.46 o 
  -7   1  13     5658.57     5853.08    130.27 o 
  -5   1  13     2952.52     3108.67    118.69 o 
  -3   1  13     5961.29     6072.95    164.37 o 
  -1   1  13     5265.22     5657.25    162.56 o 
   1   1  13     7515.19     8013.25    255.22 o 
   3   1  13     9799.32     9938.93    244.93 o 
   5   1  13     4223.40     4200.24    151.07 o 
   7   1  13    10427.50    10023.66    255.17 o 
   9   1  13     3966.15     3855.37    160.19 o 
  11   1  13     3681.68     3459.69    193.95 o 
  13   1  13      899.39      931.92    172.14 o 
  15   1  13      791.97      886.49    160.67 o 
  17   1  13       17.98     -121.84    106.63 o 
 -34   2  13     1414.99     1467.17    184.17 o 
 -32   2  13     3123.19     2870.55    201.60 o 
 -30   2  13     6689.78     6832.14    300.20 o 
 -28   2  13    11793.72    12300.21    868.19 o 
 -26   2  13     3688.89     3790.29    208.00 o 
 -24   2  13    12582.67    13162.82    318.82 o 
 -22   2  13     4518.55     4613.58    138.54 o 
 -20   2  13     1273.75     1287.51     76.51 o 
 -18   2  13       52.98        5.76     34.09 o 
 -16   2  13    12053.29    12713.43    253.20 o 
 -14   2  13    14545.70    14896.60    398.11 o 
 -12   2  13    31553.20    30708.92    493.97 o 
 -10   2  13    35936.61    35779.90    718.14 o 
  -8   2  13    17882.34    16855.88    355.16 o 
  -6   2  13    12554.62    12131.90    223.83 o 
  -4   2  13     1196.56     1055.13    116.18 o 
  -2   2  13        6.56      -51.45     34.30 o 
   0   2  13     1064.64      699.22     81.47 o 
   2   2  13      129.55       57.19     43.78 o 
   4   2  13     2291.68     2375.46    117.89 o 
   6   2  13    21724.29    21646.13    446.01 o 
   8   2  13    16453.86    16861.44    376.94 o 
  10   2  13    12935.82    13742.40    660.95 o 
  12   2  13    10624.27    11609.93    657.73 o 
  14   2  13     2518.15     2612.46    269.47 o 
  16   2  13       54.34       12.23     99.78 o 
 -33   3  13     1412.76     1741.57    188.10 o 
 -31   3  13     2431.37     2389.30    307.51 o 
 -29   3  13     4539.13     4461.62    240.31 o 
 -27   3  13     1816.59     2049.29    185.65 o 
 -25   3  13     2463.69     2401.86    131.97 o 
 -23   3  13     6188.13     6352.04    207.30 o 
 -21   3  13     4721.49     4740.15    147.72 o 
 -19   3  13    12820.54    13171.06    272.32 o 
 -17   3  13     7475.10     7295.82    184.02 o 
 -15   3  13     4362.08     4461.33    136.10 o 
 -13   3  13    14137.22    13856.49    273.58 o 
 -11   3  13    12940.54    13064.45    295.59 o 
  -9   3  13     4273.77     4180.93    140.79 o 
  -7   3  13     1973.02     1893.50     94.11 o 
  -5   3  13     5341.46     5320.78    308.82 o 
  -3   3  13       60.46       -5.02     43.69 o 
  -1   3  13       65.25       -2.72     52.33 o 
   1   3  13     1611.55     1558.08     98.63 o 
   3   3  13     4195.05     4241.39    159.93 o 
   5   3  13      305.98      214.87     69.55 o 
   7   3  13     5976.41     5940.92    199.52 o 
   9   3  13     2435.97     2400.52    140.96 o 
  11   3  13     4228.35     4437.07    388.64 o 
  13   3  13      730.75      775.43    172.12 o 
  15   3  13      396.49      410.57    131.34 o 
 -32   4  13      224.44      186.10    157.24 o 
 -30   4  13       76.87       -6.34     93.50 o 
 -28   4  13       66.76      -63.32     77.18 o 
 -26   4  13       16.20      -47.47     82.24 o 
 -24   4  13       88.33      -42.44     63.13 o 
 -22   4  13       80.29      -60.97     50.98 o 
 -20   4  13       81.40      132.21     58.17 o 
 -18   4  13       41.65      149.60     59.79 o 
 -16   4  13     3382.43     3315.18    128.47 o 
 -14   4  13      754.63      985.52    131.01 o 
 -12   4  13      498.21      528.18     96.33 o 
 -10   4  13      152.11       51.84     70.43 o 
  -8   4  13        4.06      -78.34     52.23 o 
  -6   4  13     1319.09     1278.77     95.10 o 
  -4   4  13     1451.56     1468.06    101.37 o 
  -2   4  13      469.87      421.20     80.30 o 
   0   4  13     1004.88     1060.45    104.35 o 
   2   4  13     1247.27     1493.31    121.45 o 
   4   4  13     1461.75     1839.44    131.84 o 
   6   4  13     1269.94     1456.09    126.20 o 
   8   4  13       15.15      -24.12     83.90 o 
  10   4  13       48.84     -122.05     81.37 o 
  12   4  13      233.72      -95.95    105.28 o 
  14   4  13      177.26      155.86    120.97 o 
 -29   5  13        3.04       -9.58    102.22 o 
 -27   5  13      949.57     1194.33    164.31 o 
 -25   5  13       22.78      -82.83     69.21 o 
 -23   5  13      722.96      701.13    105.14 o 
 -21   5  13      846.50      823.98    105.12 o 
 -19   5  13     1433.74     1817.67    144.26 o 
 -17   5  13     1934.01     1999.76    165.76 o 
 -15   5  13     4197.25     4487.24    228.26 o 
 -13   5  13     3017.86     3241.14    197.17 o 
 -11   5  13      765.06     1066.21    138.61 o 
  -9   5  13     1089.19     1471.43    156.32 o 
  -7   5  13       21.01      -51.60     73.35 o 
  -5   5  13       46.46      -19.33     80.42 o 
  -3   5  13      782.51      755.17    102.15 o 
  -1   5  13      106.25       48.84     72.25 o 
   1   5  13      210.38      174.72     81.95 o 
   3   5  13       83.42       30.96     74.26 o 
   5   5  13     1106.32      965.91    120.56 o 
   7   5  13      502.53      521.21    103.93 o 
   9   5  13      212.26      199.43     93.78 o 
  11   5  13      186.90       35.63    148.79 o 
 -24   6  13     1187.55     1137.75    244.19 o 
 -22   6  13      188.98      147.01    151.89 o 
 -20   6  13       70.06      103.99     95.66 o 
 -18   6  13      236.54      165.06    100.19 o 
 -16   6  13      234.33      177.62    103.86 o 
 -14   6  13     2617.21     2481.08    190.78 o 
 -12   6  13     7428.10     7895.41    514.35 o 
 -10   6  13    10897.41    11487.86    517.01 o 
  -8   6  13     8931.75     9351.63    700.86 o 
  -6   6  13     1940.24     2046.98    201.98 o 
  -4   6  13     2630.58     2424.59    190.19 o 
  -2   6  13      239.49       97.92    105.32 o 
   0   6  13       35.37      -65.20     71.40 o 
   2   6  13      227.65      157.70     84.67 o 
   4   6  13      889.22      955.13    204.54 o 
   6   6  13     4462.50     4708.35    210.60 o 
 -17   7  13      892.31      808.74    157.58 o 
 -15   7  13     1185.24     1133.04    170.69 o 
 -13   7  13     1704.89     2036.39    217.31 o 
 -11   7  13     2550.66     2420.00    215.65 o 
  -9   7  13     1907.64     1926.99    212.73 o 
  -7   7  13     1681.93     1592.77    252.71 o 
  -5   7  13     2094.12     2195.48    228.34 o 
  -3   7  13      381.59      304.65    148.81 o 
  -1   7  13      287.10      280.39    137.37 o 
 -36   0  14     3954.84     4042.63    356.06 o 
 -34   0  14     8324.50     8972.19    521.07 o 
 -32   0  14      926.35      849.91    202.29 o 
 -30   0  14       70.14      -74.72    115.46 o 
 -28   0  14      448.88      236.79    136.14 o 
 -26   0  14     2102.41     1792.34    216.55 o 
 -24   0  14       16.59      -75.03     51.33 o 
 -22   0  14    14506.78    15121.58    412.73 o 
 -20   0  14    45146.72    45894.97    993.32 o 
 -18   0  14    63389.96    62408.79   1297.59 o 
 -16   0  14   103130.60    96647.73   1931.45 o 
 -14   0  14    42848.94    40923.73    891.47 o 
 -12   0  14    34151.51    34397.65    768.79 o 
 -10   0  14      355.57      292.51     66.33 o 
  -8   0  14     5528.65     5749.53    256.11 o 
  -6   0  14       32.47       52.62     36.25 o 
  -4   0  14      919.25     1000.82    138.93 o 
  -2   0  14    14156.05    14165.36    477.24 o 
   0   0  14    25257.52    24985.60    565.00 o 
   2   0  14    30319.85    30262.05   1005.66 o 
   4   0  14    19672.91    19992.24    728.52 o 
   6   0  14    24313.46    24965.99    865.81 o 
   8   0  14        6.98      -82.72     68.36 o 
  12   0  14      583.54      304.60    137.65 o 
  14   0  14       56.96     -127.47    111.14 o 
  16   0  14       85.49       22.15    128.98 o 
 -35   1  14     2067.46     2356.85    227.18 o 
 -33   1  14     1130.88     1264.41    170.12 o 
 -31   1  14     1587.17     1576.77    179.42 o 
 -29   1  14     3000.82     2773.82    188.35 o 
 -27   1  14     1925.26     1864.29    178.11 o 
 -25   1  14      381.07      345.93     70.57 o 
 -23   1  14     3518.97     3419.90    117.80 o 
 -21   1  14     4886.25     4757.35    139.03 o 
 -19   1  14     6807.07     6498.92    265.64 o 
 -17   1  14    10659.98    10353.00    221.72 o 
 -15   1  14     3443.69     3437.95    114.82 o 
 -13   1  14    11044.59    11786.52    239.47 o 
 -11   1  14     5809.44     5837.81    151.38 o 
  -9   1  14     3562.69     3507.86    147.49 o 
  -7   1  14      660.24      725.28     64.78 o 
  -5   1  14       51.32       98.44     37.70 o 
  -3   1  14     6142.80     6149.43    171.88 o 
  -1   1  14     3503.06     3434.71    127.98 o 
   1   1  14    10748.52    11154.56    266.51 o 
   3   1  14    11467.49    11506.56    277.69 o 
   5   1  14     1553.69     1519.76    107.60 o 
   7   1  14     6827.27     6648.79    205.84 o 
   9   1  14     2470.23     2681.12    140.81 o 
  11   1  14     1283.38     1463.55    162.23 o 
  13   1  14      337.81      340.93    116.31 o 
  15   1  14      219.12      339.08    151.89 o 
  17   1  14      162.08      125.04    160.90 o 
 -34   2  14      221.77      232.30    122.70 o 
 -32   2  14      469.42      381.31    118.72 o 
 -30   2  14      121.30       68.29    114.52 o 
 -28   2  14       22.22       -7.40    182.29 o 
 -26   2  14      515.21      446.58    110.32 o 
 -24   2  14       43.36       75.40     56.90 o 
 -22   2  14       23.91       -6.05     42.23 o 
 -20   2  14       23.05       -1.74     38.27 o 
 -18   2  14     1984.44     1727.68     84.80 o 
 -16   2  14       44.09       14.54     36.74 o 
 -14   2  14      366.00      320.15     51.28 o 
 -12   2  14      234.98      283.87     48.99 o 
 -10   2  14      285.51      398.90     53.66 o 
  -8   2  14     1408.15     1414.92     74.84 o 
  -6   2  14        4.07      -18.47     31.58 o 
  -4   2  14      514.62      470.32    104.19 o 
  -2   2  14       53.57      -38.78     38.23 o 
   0   2  14       79.49       -5.47     41.22 o 
   2   2  14      139.64       61.02     50.09 o 
   4   2  14      353.33      333.43     88.35 o 
   6   2  14     3115.17     3225.42    145.27 o 
   8   2  14       30.91      202.83     95.39 o 
  10   2  14      317.95      367.66    117.50 o 
  12   2  14      405.10      385.93    114.33 o 
  14   2  14       83.69      -33.26     97.97 o 
  16   2  14      259.86      110.15    114.78 o 
 -33   3  14      580.89      613.72    136.34 o 
 -31   3  14      926.49     1033.42    153.98 o 
 -29   3  14      220.30      291.23    106.10 o 
 -27   3  14     2379.62     2220.99    169.62 o 
 -25   3  14      176.36       25.89     65.04 o 
 -23   3  14     3379.63     3453.96    130.25 o 
 -21   3  14     1371.09     1318.12     88.73 o 
 -19   3  14     1288.36     1267.76     89.81 o 
 -17   3  14      379.08      293.97     57.40 o 
 -15   3  14     2588.41     2365.43    100.97 o 
 -13   3  14     2694.88     2537.28    103.19 o 
 -11   3  14      712.29      719.34     75.55 o 
  -9   3  14      515.75      487.35     94.17 o 
  -7   3  14     1635.83     1662.06     92.04 o 
  -5   3  14      134.83       98.35     75.24 o 
  -3   3  14     1539.27     1509.99     95.23 o 
  -1   3  14     2335.98     2434.06    119.70 o 
   1   3  14     3476.40     3363.16    142.46 o 
   3   3  14     1032.66     1052.49    185.20 o 
   5   3  14     4504.35     4533.01    173.79 o 
   7   3  14     4203.81     4188.30    170.63 o 
   9   3  14     1178.26     1293.65    129.62 o 
  11   3  14      593.70      813.35    193.14 o 
  13   3  14      217.43      184.40    119.32 o 
 -30   4  14       89.55       73.93     95.00 o 
 -28   4  14       52.16       -1.14     86.75 o 
 -26   4  14      494.35      338.29    105.71 o 
 -24   4  14        6.88     -103.66     69.11 o 
 -22   4  14     2402.14     2508.08    118.23 o 
 -20   4  14    11188.92    11969.36    270.64 o 
 -18   4  14    27953.00    28963.32    503.87 o 
 -16   4  14    21717.65    22563.33    488.77 o 
 -14   4  14     6652.68     7043.50    277.08 o 
 -12   4  14     2969.26     3160.87    179.03 o 
 -10   4  14       87.14       22.81     68.32 o 
  -8   4  14     1679.59     1389.51    135.05 o 
  -6   4  14     2925.05     2590.89    126.29 o 
  -4   4  14      101.60       47.56     56.46 o 
  -2   4  14     6913.49     6741.89    376.09 o 
   0   4  14    10532.98    10520.02    351.95 o 
   2   4  14    19075.28    19268.82    512.74 o 
   4   4  14    12121.58    12622.92    354.25 o 
   6   4  14     7150.76     7437.88    242.77 o 
   8   4  14     1358.65     1442.30    159.51 o 
  10   4  14      188.42       77.39    109.65 o 
  12   4  14       67.89       26.55    115.12 o 
 -27   5  14       84.25        4.05     96.31 o 
 -25   5  14      406.41      426.98     96.41 o 
 -23   5  14      847.45      857.52    141.08 o 
 -21   5  14     4098.86     4073.21    181.44 o 
 -19   5  14     5510.45     5901.52    267.56 o 
 -17   5  14     6229.63     6707.20    285.57 o 
 -15   5  14     9029.92     9287.73    344.90 o 
 -13   5  14     7816.09     7714.33    310.33 o 
 -11   5  14     5384.54     5673.94    261.95 o 
  -9   5  14     2087.42     2043.49    163.82 o 
  -7   5  14        9.33     -121.51     81.01 o 
  -5   5  14     1958.56     1998.75    175.22 o 
  -3   5  14     1882.53     1967.90    135.84 o 
  -1   5  14     1949.18     1993.89    140.75 o 
   1   5  14     3899.93     3858.03    180.11 o 
   3   5  14     3016.38     2965.13    163.56 o 
   5   5  14     1737.66     1933.83    144.01 o 
   7   5  14     2061.79     2170.11    234.81 o 
   9   5  14      325.41      167.69    116.70 o 
 -24   6  14      169.05      188.31    159.02 o 
 -22   6  14      117.02       90.73    154.70 o 
 -20   6  14       79.73       -8.34    108.23 o 
 -18   6  14      232.88      127.74     96.31 o 
 -16   6  14      675.42      597.43    129.20 o 
 -14   6  14      325.19      508.18    266.53 o 
 -12   6  14      906.71     1046.14    158.44 o 
 -10   6  14      855.11      775.26    144.18 o 
  -8   6  14      663.10      941.32    219.63 o 
  -6   6  14     1397.49     1715.22    191.25 o 
  -4   6  14      308.31      447.34    126.52 o 
  -2   6  14      177.07      269.75     93.86 o 
   0   6  14       57.16        9.21     77.49 o 
   2   6  14      376.73      341.17     99.47 o 
   4   6  14      425.77      476.64    110.07 o 
 -15   7  14      223.94      261.76    137.81 o 
 -13   7  14      256.37      290.20    125.47 o 
 -11   7  14      177.87      149.92    122.56 o 
  -9   7  14      373.05      392.60    149.37 o 
  -7   7  14      961.06      869.30    170.69 o 
  -5   7  14       20.78      -37.30    118.28 o 
 -35   1  15     1882.39     2204.63    217.88 o 
 -33   1  15     2513.45     2667.40    198.52 o 
 -31   1  15     2132.46     2127.63    175.14 o 
 -29   1  15     1635.32     1865.81    263.25 o 
 -27   1  15     8022.49     8085.13    318.39 o 
 -25   1  15       69.36      -15.07     59.35 o 
 -23   1  15     7335.53     7246.88    184.67 o 
 -21   1  15     7682.53     7379.54    184.62 o 
 -19   1  15     5685.63     5689.35    184.95 o 
 -17   1  15     6933.19     6606.23    170.03 o 
 -15   1  15     6019.22     5940.33    159.66 o 
 -13   1  15     2343.34     2407.71     97.11 o 
 -11   1  15     1134.61      980.85     72.67 o 
  -9   1  15        3.19      -46.60     32.35 o 
  -7   1  15      756.41      789.60     75.43 o 
  -5   1  15     2258.80     2153.35    162.54 o 
  -3   1  15     1327.67     1423.54     86.67 o 
  -1   1  15     1194.48     1200.41     95.35 o 
   1   1  15     3642.82     3625.04    143.99 o 
   3   1  15     1066.66     1053.96    101.01 o 
   5   1  15     3959.90     3868.67    156.13 o 
   7   1  15     2461.50     2431.86    126.75 o 
   9   1  15     1602.42     1780.25    201.71 o 
  11   1  15      312.04      283.29    108.99 o 
  13   1  15      242.46      335.89    157.71 o 
  15   1  15      167.50      422.06    159.40 o 
 -34   2  15      133.59       61.82    102.69 o 
 -32   2  15        5.88      -67.79     77.40 o 
 -30   2  15     3020.55     2884.44    212.95 o 
 -28   2  15     6772.31     6890.86    297.68 o 
 -26   2  15    13882.38    14248.98    451.34 o 
 -24   2  15     3699.14     3646.62    132.28 o 
 -22   2  15     6578.81     6424.63    174.57 o 
 -20   2  15     4372.32     4307.35    190.66 o 
 -18   2  15     7835.06     7454.26    187.37 o 
 -16   2  15     1099.43     1020.21     78.55 o 
 -14   2  15     1611.48     1524.22     80.67 o 
 -12   2  15    15291.63    15151.99    293.27 o 
 -10   2  15    13320.39    13319.47    306.34 o 
  -8   2  15    16545.59    15921.02    364.15 o 
  -6   2  15    10940.71    11168.32    310.13 o 
  -4   2  15     4539.14     4492.07    151.75 o 
  -2   2  15     4787.48     4890.32    164.24 o 
   0   2  15     2492.97     2521.78    121.30 o 
   2   2  15     6234.36     5949.02    254.93 o 
   4   2  15     4219.93     4364.03    167.56 o 
   6   2  15     6015.06     5845.07    201.64 o 
   8   2  15     4912.24     4592.33    240.19 o 
  10   2  15     4512.99     4583.40    693.44 o 
  12   2  15      718.14      823.68    201.32 o 
  14   2  15      785.68      918.72    223.30 o 
 -33   3  15      158.87       -0.02     97.55 o 
 -31   3  15      199.62      145.63    100.24 o 
 -29   3  15       17.53      -25.04     85.72 o 
 -27   3  15      866.45     1053.67    150.51 o 
 -25   3  15      731.52      658.29    127.75 o 
 -23   3  15     2418.57     2439.28    115.26 o 
 -21   3  15     5551.65     5383.79    200.00 o 
 -19   3  15     2812.22     2627.14    112.93 o 
 -17   3  15     5383.75     4981.46    153.14 o 
 -15   3  15     7115.56     6842.44    180.51 o 
 -13   3  15     3390.67     3229.70    133.59 o 
 -11   3  15     4576.54     4867.40    215.16 o 
  -9   3  15     7774.51     7384.80    430.73 o 
  -7   3  15     1431.90     1527.01    146.30 o 
  -5   3  15     2198.72     1946.95    144.68 o 
  -3   3  15     9660.35     9883.17    257.58 o 
  -1   3  15     6183.01     5783.42    190.47 o 
   1   3  15     6016.99     6341.16    205.29 o 
   3   3  15     3897.96     3880.44    162.00 o 
   5   3  15     6314.83     6473.35    215.82 o 
   7   3  15     4229.22     4128.92    214.71 o 
   9   3  15     1605.11     1854.52    186.59 o 
  11   3  15      488.63      361.92    121.33 o 
  13   3  15      213.25      114.65    111.86 o 
 -30   4  15      120.22       72.70     92.73 o 
 -28   4  15       67.99      -33.09     84.69 o 
 -26   4  15      394.87      300.20    109.20 o 
 -24   4  15      129.23       12.75     66.92 o 
 -22   4  15      162.54      232.61     67.50 o 
 -20   4  15     1765.13     2048.22    111.75 o 
 -18   4  15     2961.49     3493.75    165.32 o 
 -16   4  15      161.94      393.04    105.70 o 
 -14   4  15       44.44       29.19     94.62 o 
 -12   4  15       81.35      -35.11     70.82 o 
 -10   4  15       13.44      -67.33     63.98 o 
  -8   4  15      264.65       84.19     79.76 o 
  -6   4  15      586.44      449.46     78.34 o 
  -4   4  15      210.10      209.87     69.22 o 
  -2   4  15      427.18      540.84     90.55 o 
   0   4  15       77.17      213.54     94.86 o 
   2   4  15     1676.46     2093.13    138.33 o 
   4   4  15      206.08      452.74     94.54 o 
   6   4  15      485.02      544.17     96.72 o 
   8   4  15       25.28        7.08     99.50 o 
  10   4  15       20.95     -117.51    104.77 o 
 -27   5  15       33.66       -2.90     94.84 o 
 -25   5  15       89.71       66.83     95.49 o 
 -23   5  15      312.45      267.71     87.83 o 
 -21   5  15        3.72       20.85     71.74 o 
 -19   5  15     2222.27     2101.25    221.32 o 
 -17   5  15     1600.60     1923.62    165.03 o 
 -15   5  15     1023.48     1116.88    152.51 o 
 -13   5  15      991.55      970.34    142.66 o 
 -11   5  15      665.66      635.86    128.76 o 
  -9   5  15      174.62        4.14     86.45 o 
  -7   5  15     1458.63     1427.23    327.20 o 
  -5   5  15       32.15      -90.74     60.50 o 
  -3   5  15      324.24      329.40     88.38 o 
  -1   5  15     1123.83     1115.33    122.64 o 
   1   5  15     2508.48     2587.20    152.70 o 
   3   5  15     1285.11     1748.72    151.38 o 
   5   5  15      778.68      850.90    116.18 o 
   7   5  15     1229.02     1543.06    399.92 o 
 -22   6  15     2326.85     2871.89    201.87 o 
 -20   6  15      829.51     1140.84    164.74 o 
 -18   6  15      697.44      908.56    152.21 o 
 -16   6  15      543.93      556.18    135.83 o 
 -14   6  15      505.53      490.92    129.28 o 
 -12   6  15     1700.78     1684.48    190.36 o 
 -10   6  15     2514.34     2392.93    193.52 o 
  -8   6  15     2491.49     2485.56    229.70 o 
  -6   6  15     1493.48     2006.57    208.86 o 
  -4   6  15      994.57     1185.27    169.98 o 
  -2   6  15      767.16      838.17    120.64 o 
   0   6  15      185.53      117.89     98.47 o 
   2   6  15      824.02      936.26    126.97 o 
 -36   0  16     5977.12     6826.66    469.17 o 
 -34   0  16     4172.22     4143.03    358.94 o 
 -32   0  16      285.99      225.12    157.72 o 
 -30   0  16      427.20      434.51    165.99 o 
 -28   0  16       18.75     -131.79     91.80 o 
 -26   0  16     1523.75     1422.61    223.23 o 
 -24   0  16       97.20        5.64     63.70 o 
 -22   0  16     5745.07     5630.93    270.11 o 
 -20   0  16    12771.41    12797.55    479.02 o 
 -18   0  16    37030.11    35777.25    817.69 o 
 -16   0  16     6101.29     5652.33    250.01 o 
 -14   0  16     2032.12     1817.14    123.64 o 
 -12   0  16        6.15      -50.94     59.42 o 
 -10   0  16     1210.49      983.63    104.97 o 
  -8   0  16      284.11      409.53    116.79 o 
  -6   0  16      628.85      502.60    129.59 o 
  -4   0  16     4271.10     4310.33    278.67 o 
  -2   0  16    23788.66    24411.95    870.05 o 
   0   0  16    40473.45    40088.53    858.23 o 
   2   0  16    36515.46    37590.08    824.23 o 
   4   0  16    14155.73    13956.57    396.38 o 
   6   0  16       45.85      -32.12     74.41 o 
   8   0  16     1361.36     1289.36    199.33 o 
  10   0  16        6.21      -49.37    117.90 o 
  12   0  16      225.92      145.13    138.56 o 
  14   0  16      511.77      472.64    171.82 o 
 -35   1  16      252.00      278.37    115.64 o 
 -33   1  16     1392.61     1512.61    208.62 o 
 -31   1  16     1189.10     1192.78    168.09 o 
 -29   1  16      134.63       44.35     93.15 o 
 -27   1  16     6875.73     7323.29    303.26 o 
 -25   1  16     3440.11     3248.92    123.38 o 
 -23   1  16     5564.06     5403.31    159.74 o 
 -21   1  16     5580.07     5436.11    157.54 o 
 -19   1  16     4035.72     3954.78    132.32 o 
 -17   1  16     3774.55     3685.60    127.05 o 
 -15   1  16     8854.07     8559.80    202.62 o 
 -13   1  16      898.57      788.63     80.67 o 
 -11   1  16     1898.47     2071.91     92.12 o 
  -9   1  16      994.38      836.30     81.27 o 
  -7   1  16     4620.71     4630.33    208.21 o 
  -5   1  16     1504.14     1633.23    134.51 o 
  -3   1  16     6894.03     7086.85    269.13 o 
  -1   1  16     7390.97     7176.56    208.61 o 
   1   1  16     4137.67     4066.83    158.64 o 
   3   1  16      486.94      512.28     86.53 o 
   5   1  16     6639.89     6491.25    208.84 o 
   7   1  16      282.26      278.46    113.31 o 
   9   1  16      259.77      218.06    101.84 o 
  11   1  16        3.43        7.32    122.59 o 
  13   1  16      296.01      205.60    146.26 o 
 -34   2  16       38.66     -163.19    108.79 o 
 -32   2  16       13.99      -48.13     90.76 o 
 -30   2  16      230.07      147.27    100.82 o 
 -28   2  16      403.23      492.79    174.63 o 
 -26   2  16     1081.81     1291.02    121.49 o 
 -24   2  16     1507.39     1518.94     98.26 o 
 -22   2  16      392.03      355.64     63.43 o 
 -20   2  16      973.56      955.98     83.13 o 
 -18   2  16     4198.49     3725.17    129.38 o 
 -16   2  16      166.47       74.44     46.16 o 
 -14   2  16      777.34      730.91     70.25 o 
 -12   2  16       32.39        0.40     48.86 o 
 -10   2  16     1739.18     1733.93    199.44 o 
  -8   2  16     2311.37     2247.75    147.57 o 
  -6   2  16      476.73      813.27    129.86 o 
  -4   2  16       30.43      148.46     77.92 o 
  -2   2  16      300.62      302.98     69.64 o 
   0   2  16      384.73      292.75     87.63 o 
   2   2  16      304.34      170.67     68.78 o 
   4   2  16      245.56      153.33     70.18 o 
   6   2  16      336.41      350.87     83.57 o 
   8   2  16        0.03        7.89     82.89 o 
  10   2  16        0.16      -10.31     89.90 o 
  12   2  16        0.30       33.48    103.18 o 
 -33   3  16       64.85        4.10    102.41 o 
 -31   3  16       71.96       35.79     89.51 o 
 -29   3  16     1188.32     1280.81    165.19 o 
 -27   3  16     4205.19     4520.63    385.91 o 
 -25   3  16     1881.53     1971.76    132.70 o 
 -23   3  16     4432.80     4512.51    155.00 o 
 -21   3  16     2331.26     2286.20    111.04 o 
 -19   3  16     3332.51     3321.54    130.05 o 
 -17   3  16     3611.04     3333.58    145.52 o 
 -15   3  16      409.75      378.72     62.56 o 
 -13   3  16      357.67      283.45     81.53 o 
 -11   3  16     1151.68     1190.61    130.12 o 
  -9   3  16      346.69      331.40    106.84 o 
  -7   3  16     6293.94     6335.35    262.27 o 
  -5   3  16       11.35      -24.74     75.20 o 
  -3   3  16     1963.31     1854.24    172.39 o 
  -1   3  16      971.60     1024.10    103.42 o 
   1   3  16     2050.22     2095.25    124.20 o 
   3   3  16     1179.80     1362.93    119.85 o 
   5   3  16      135.89      129.38     75.88 o 
   7   3  16       84.69      -37.90     82.34 o 
   9   3  16      277.30      219.82    109.96 o 
  11   3  16       93.77       78.57    113.24 o 
 -30   4  16      565.52      551.96    130.49 o 
 -28   4  16       10.33        7.04    186.04 o 
 -26   4  16     1817.60     1917.20    186.81 o 
 -24   4  16     1116.11     1055.22    111.76 o 
 -22   4  16     9197.86     9633.75    244.28 o 
 -20   4  16    15086.41    15499.32    385.60 o 
 -18   4  16    17393.79    18613.13    437.66 o 
 -16   4  16    11982.91    11570.63    385.46 o 
 -14   4  16     6020.39     6515.68    273.81 o 
 -12   4  16      747.85      652.81    114.27 o 
 -10   4  16       12.53     -129.40     86.26 o 
  -8   4  16        4.62       -0.93     77.79 o 
  -6   4  16      802.47      807.80    133.20 o 
  -4   4  16     3127.79     3233.61    151.81 o 
  -2   4  16    10338.99    10305.29    348.88 o 
   0   4  16    12958.45    13406.68    345.06 o 
   2   4  16    11027.98    11524.79    316.87 o 
   4   4  16     4248.41     4444.08    187.78 o 
   6   4  16      481.05      425.76    120.44 o 
   8   4  16       16.46      -63.54     93.82 o 
 -27   5  16      759.75     1025.77    235.13 o 
 -25   5  16     1422.01     1514.81    186.08 o 
 -23   5  16      993.22     1036.12    137.85 o 
 -21   5  16      622.18      729.99    132.34 o 
 -19   5  16     2800.54     2620.72    185.60 o 
 -17   5  16     3423.30     3288.13    205.75 o 
 -15   5  16     2460.29     2304.40    177.24 o 
 -13   5  16      670.56      772.38    141.21 o 
 -11   5  16      458.55      366.71    115.14 o 
  -9   5  16     1581.06     1674.05    178.47 o 
  -7   5  16     1636.87     1667.16    181.74 o 
  -5   5  16      872.77      855.35    175.24 o 
  -3   5  16     4631.72     4328.01    184.71 o 
  -1   5  16     5609.61     5584.67    273.86 o 
   1   5  16     4418.73     4586.52    230.50 o 
   3   5  16     2920.12     2855.54    164.33 o 
   5   5  16     1986.58     2051.64    180.36 o 
 -22   6  16      113.62      294.84    120.73 o 
 -20   6  16      271.67      262.97    150.30 o 
 -18   6  16       19.34      -38.98     96.55 o 
 -16   6  16       29.10     -121.29     97.81 o 
 -14   6  16       61.75     -155.99    104.00 o 
 -12   6  16       20.11      -92.23    129.82 o 
 -10   6  16      718.47      649.47    146.46 o 
  -8   6  16      241.13      325.69    133.14 o 
  -6   6  16       55.74      152.03    114.90 o 
  -4   6  16      539.12      498.87    143.67 o 
  -2   6  16      302.93      232.47     95.97 o 
   0   6  16       98.23       99.96     88.91 o 
 -35   1  17        3.93      -92.40     96.47 o 
 -33   1  17      374.71      434.01    124.66 o 
 -31   1  17       20.85      -91.84     85.49 o 
 -29   1  17       67.61      -13.81     88.38 o 
 -27   1  17     3090.15     2920.64    376.78 o 
 -25   1  17     2910.49     2742.75    117.88 o 
 -23   1  17     1837.68     1727.45     96.74 o 
 -21   1  17     2772.01     2498.08    128.27 o 
 -19   1  17     3892.52     4079.70    138.48 o 
 -17   1  17     4444.12     4238.95    139.40 o 
 -15   1  17     3041.39     3004.21    115.88 o 
 -13   1  17     2918.34     2928.63    175.99 o 
 -11   1  17     5537.08     5640.03    159.41 o 
  -9   1  17     2091.75     2035.50    159.07 o 
  -7   1  17    16440.43    17220.17    488.24 o 
  -5   1  17     5595.96     6070.41    459.46 o 
  -3   1  17     6156.77     6010.21    254.34 o 
  -1   1  17     3398.00     3473.95    192.91 o 
   1   1  17     2676.11     2402.27    259.30 o 
   3   1  17     1264.76     1239.40    111.39 o 
   5   1  17      840.77      959.95    103.21 o 
   7   1  17        1.82      -80.25     77.11 o 
   9   1  17      396.07      232.27    139.14 o 
  11   1  17      229.11      284.82    154.33 o 
 -34   2  17       15.45     -108.37     93.05 o 
 -32   2  17      823.18      685.73    205.56 o 
 -30   2  17     6080.69     6527.83    311.59 o 
 -28   2  17    10271.08    10636.62    649.19 o 
 -26   2  17    27253.20    28374.39    586.12 o 
 -24   2  17    14428.88    14708.66    310.19 o 
 -22   2  17    10933.56    11328.37    259.61 o 
 -20   2  17      411.60      339.07     64.38 o 
 -18   2  17      964.68      702.73     75.13 o 
 -16   2  17     1295.66     1194.00     89.67 o 
 -14   2  17        4.63      -53.93     35.96 o 
 -12   2  17      622.03      592.77     75.79 o 
 -10   2  17     8628.15     8301.84    231.65 o 
  -8   2  17    23237.19    22697.39    597.46 o 
  -6   2  17    27988.35    28719.15    718.18 o 
  -4   2  17    10159.70    10809.37    364.68 o 
  -2   2  17     5282.36     5531.41    247.54 o 
   0   2  17     3177.06     2955.46    231.62 o 
   2   2  17       11.59      -87.92     58.61 o 
   4   2  17      310.28      300.30     98.19 o 
   6   2  17       39.52     -110.85     74.71 o 
   8   2  17     3258.90     3369.92    218.04 o 
  10   2  17     2595.45     2770.84    400.66 o 
 -33   3  17      741.68      711.77    146.80 o 
 -31   3  17     1369.91     1494.38    179.03 o 
 -29   3  17     1847.66     1794.69    221.36 o 
 -27   3  17     3486.52     3629.66    172.08 o 
 -25   3  17     9189.03     9646.79    243.03 o 
 -23   3  17     5517.22     5317.98    171.58 o 
 -21   3  17      685.96      765.48    126.46 o 
 -19   3  17     4451.25     4241.03    149.70 o 
 -17   3  17      680.57      533.05     75.54 o 
 -15   3  17      682.08      630.40     87.00 o 
 -13   3  17        4.42      -79.43     52.96 o 
 -11   3  17      379.79      223.71     85.50 o 
  -9   3  17     1285.76     1241.07    142.99 o 
  -7   3  17     7714.06     7088.85    287.34 o 
  -5   3  17     2075.36     2229.91    211.18 o 
  -3   3  17     3004.44     2965.40    187.88 o 
  -1   3  17     2175.08     2116.03    177.79 o 
   1   3  17     1195.63     1390.38    124.55 o 
   3   3  17      763.46      774.29    162.54 o 
   5   3  17      989.07     1143.61    171.53 o 
   7   3  17      250.35      158.72     96.21 o 
   9   3  17      873.52     1141.20    183.21 o 
 -30   4  17        0.42     -127.68     89.30 o 
 -28   4  17       93.77       44.24     91.24 o 
 -26   4  17        6.74      -86.98     65.67 o 
 -24   4  17      558.58      482.94     88.75 o 
 -22   4  17      526.92      495.11     97.28 o 
 -20   4  17      687.06      706.29    105.70 o 
 -18   4  17      607.17      741.47    105.26 o 
 -16   4  17      807.45      926.22    135.86 o 
 -14   4  17     1186.57     1067.08    142.48 o 
 -12   4  17       25.91     -115.88     77.25 o 
 -10   4  17      645.54      502.52    116.68 o 
  -8   4  17      913.72      560.65    124.35 o 
  -6   4  17        4.09      -70.68    130.19 o 
  -4   4  17      583.01      554.55    126.02 o 
  -2   4  17     1141.64     1209.88    159.00 o 
   0   4  17      298.89      458.71    130.19 o 
   2   4  17      197.83      327.03     92.50 o 
   4   4  17        8.72      -75.36     69.87 o 
   6   4  17       22.16       23.92     97.37 o 
 -27   5  17      479.55      618.72    138.93 o 
 -25   5  17      431.88      425.40    138.76 o 
 -23   5  17      367.53      333.03     91.08 o 
 -21   5  17      917.27     1158.50    202.56 o 
 -19   5  17       31.49      -55.13     94.05 o 
 -17   5  17     1003.83     1075.53    157.68 o 
 -15   5  17      302.96      337.00    119.13 o 
 -13   5  17       80.21      -54.62     83.94 o 
 -11   5  17      426.67      325.16    114.80 o 
  -9   5  17       16.52     -115.15     76.77 o 
  -7   5  17      240.56      243.20    108.19 o 
  -5   5  17      118.32       36.51     96.97 o 
  -3   5  17      878.50      990.47    157.51 o 
  -1   5  17      143.17      132.33    105.42 o 
   1   5  17      199.96      134.35     90.00 o 
   3   5  17      438.31      390.89    102.46 o 
 -20   6  17      395.66      285.33    126.54 o 
 -18   6  17       14.85     -115.95     96.43 o 
 -16   6  17        5.27     -142.40     94.94 o 
 -14   6  17      288.07       43.82    111.66 o 
 -12   6  17     1183.11     1251.44    177.79 o 
 -10   6  17     3416.97     3847.52    248.11 o 
  -8   6  17     7262.13     7203.99    338.89 o 
  -6   6  17     6942.73     7504.45    347.99 o 
  -4   6  17     3374.60     3480.01    241.14 o 
 -34   0  18     4889.81     5330.08    406.66 o 
 -32   0  18     7732.00     7375.98    467.41 o 
 -30   0  18     3653.40     3469.41    311.49 o 
 -28   0  18     1330.96     1353.22    235.40 o 
 -26   0  18     4671.43     4485.97    215.95 o 
 -24   0  18     7009.14     6511.23    260.74 o 
 -22   0  18    13740.04    14356.67    424.34 o 
 -20   0  18    11915.27    11309.60    359.86 o 
 -18   0  18     3513.36     3309.95    178.12 o 
 -16   0  18    15456.11    16133.63    455.10 o 
 -14   0  18     7716.72     7100.74    264.71 o 
 -12   0  18     2367.68     2277.35    143.48 o 
 -10   0  18      483.11      359.62    128.26 o 
  -8   0  18        7.82     -141.36     94.24 o 
  -6   0  18    11781.04    11278.56    520.31 o 
  -4   0  18     5110.40     5140.97    328.44 o 
  -2   0  18     6078.64     5499.03    342.36 o 
   0   0  18    11138.17    10564.72    504.49 o 
   2   0  18      149.32      103.45    127.67 o 
   4   0  18     2255.12     1795.04    199.80 o 
   6   0  18        8.43      105.51    134.04 o 
   8   0  18       13.87      -85.42    113.95 o 
  10   0  18        2.49     -182.48    121.65 o 
 -35   1  18      367.57       71.56    113.91 o 
 -33   1  18      595.79      491.08    134.76 o 
 -31   1  18      853.47     1038.83    155.14 o 
 -29   1  18     3477.40     3405.23    347.48 o 
 -27   1  18     1896.42     1912.24    146.73 o 
 -25   1  18     6366.92     6133.88    181.66 o 
 -23   1  18     1934.09     1668.17     98.89 o 
 -21   1  18      659.42      624.80     74.98 o 
 -19   1  18     3202.98     3240.11    125.50 o 
 -17   1  18     1528.86     1574.87     96.37 o 
 -15   1  18      271.70      202.23     55.40 o 
 -13   1  18     1497.29     1610.95     88.85 o 
 -11   1  18     2679.96     2707.15    156.88 o 
  -9   1  18     2510.16     2637.77    169.80 o 
  -7   1  18    13503.72    13104.49    413.09 o 
  -5   1  18     5766.01     6173.61    483.82 o 
  -3   1  18     4503.20     4560.47    230.60 o 
  -1   1  18     1493.49     1616.33    160.09 o 
   1   1  18     2596.51     2266.01    167.17 o 
   3   1  18     2867.04     2539.00    169.56 o 
   5   1  18       58.48        7.10     79.22 o 
   7   1  18       10.16      -87.11     93.87 o 
   9   1  18      442.49      324.10    165.24 o 
 -34   2  18       63.90     -108.57     97.36 o 
 -32   2  18       11.89      -35.22    105.60 o 
 -30   2  18        0.10       58.28     96.50 o 
 -28   2  18      113.36      265.11    108.12 o 
 -26   2  18      244.13      457.36     97.50 o 
 -24   2  18        0.84      125.02     64.75 o 
 -22   2  18        5.86      -14.96     51.35 o 
 -20   2  18      360.16      186.04     58.66 o 
 -18   2  18     2025.69     1829.81     98.01 o 
 -16   2  18        2.02      -59.95     39.97 o 
 -14   2  18      119.25        4.89     49.21 o 
 -12   2  18      126.04      236.81     82.96 o 
 -10   2  18      111.88      299.98    193.38 o 
  -8   2  18      862.08     1504.92    159.84 o 
  -6   2  18      681.40     1033.51    180.86 o 
  -4   2  18      618.28     1044.55    146.73 o 
  -2   2  18      609.78      489.62    123.35 o 
   0   2  18      308.52      198.62    107.48 o 
   2   2  18       30.82      -79.50     92.46 o 
   4   2  18       79.33        9.37    158.08 o 
   6   2  18      480.66      302.32    149.28 o 
   8   2  18       51.83       38.68     95.44 o 
 -31   3  18      150.28      127.49    107.22 o 
 -29   3  18       87.20      149.14    104.29 o 
 -27   3  18     1838.91     2088.14    245.74 o 
 -25   3  18     2196.29     2292.97    119.52 o 
 -23   3  18      475.62      364.24     75.04 o 
 -21   3  18     3349.76     3310.65    136.15 o 
 -19   3  18       41.68      -69.98     46.65 o 
 -17   3  18      124.83       73.30     66.49 o 
 -15   3  18      189.82      101.42     76.31 o 
 -13   3  18      700.47      700.53    117.73 o 
 -11   3  18     1971.15     1894.59    161.54 o 
  -9   3  18      745.55      811.33    130.11 o 
  -7   3  18     3660.84     3814.77    244.01 o 
  -5   3  18     6618.12     6345.74    281.16 o 
  -3   3  18     3424.52     3565.46    215.38 o 
  -1   3  18     1628.77     1573.23    173.12 o 
   1   3  18      552.97      534.49    128.46 o 
   3   3  18      223.47      206.35    145.42 o 
   5   3  18      439.46      350.20    165.24 o 
   7   3  18        0.93      -39.24    123.90 o 
 -30   4  18      978.98      758.27    147.27 o 
 -28   4  18      153.97      161.01    106.42 o 
 -26   4  18      322.13      280.91     84.14 o 
 -24   4  18      900.79      865.22    110.38 o 
 -22   4  18     1848.20     1885.70    143.49 o 
 -20   4  18     1808.89     1958.73    141.63 o 
 -18   4  18     3458.59     3587.35    209.85 o 
 -16   4  18     3934.61     3939.98    220.15 o 
 -14   4  18     2649.84     2773.17    185.27 o 
 -12   4  18      513.02      388.19    109.67 o 
 -10   4  18      354.56      208.69     99.37 o 
  -8   4  18     2320.57     2068.17    173.23 o 
  -6   4  18     3845.69     4104.06    238.82 o 
  -4   4  18     3678.55     3631.27    219.39 o 
  -2   4  18     6453.23     6706.97    305.76 o 
   0   4  18     5983.49     6319.16    297.97 o 
   2   4  18     2921.88     3223.43    215.50 o 
   4   4  18     1471.00     1703.88    343.42 o 
 -25   5  18     2867.29     3039.41    263.28 o 
 -23   5  18     2093.18     2278.78    256.14 o 
 -21   5  18     1054.42     1040.92    154.86 o 
 -19   5  18     1759.11     1973.14    269.45 o 
 -17   5  18     1057.06     1274.10    168.94 o 
 -15   5  18     1565.85     1824.26    190.40 o 
 -13   5  18      939.57     1017.80    157.10 o 
 -11   5  18     1652.74     1844.10    195.42 o 
  -9   5  18      969.98     1478.16    181.77 o 
  -7   5  18     1821.53     1909.19    191.85 o 
  -5   5  18     2279.77     2504.83    198.30 o 
  -3   5  18     1725.24     2059.35    191.01 o 
  -1   5  18      844.28     1044.55    163.70 o 
   1   5  18      645.94      644.47    145.40 o 
 -16   6  18       43.54     -143.40    169.90 o 
 -14   6  18      224.21      -71.27    112.18 o 
 -12   6  18      590.36      748.71    244.12 o 
 -10   6  18      411.22      740.65    196.22 o 
  -8   6  18     1410.02     1933.25    386.14 o 
 -33   1  19     2622.10     2833.84    212.75 o 
 -31   1  19     1875.58     1912.16    331.57 o 
 -29   1  19     1473.50     1428.33    175.19 o 
 -27   1  19     1002.82     1128.08    189.86 o 
 -25   1  19     1115.55     1064.21     97.47 o 
 -23   1  19        3.98      -71.94     47.96 o 
 -21   1  19     2100.35     1897.65    104.48 o 
 -19   1  19      129.33       49.64     50.18 o 
 -17   1  19      305.21      208.70     60.08 o 
 -15   1  19       15.13      -21.63     47.64 o 
 -13   1  19     1750.92     1673.80     99.73 o 
 -11   1  19     1820.43     1812.91    113.79 o 
  -9   1  19     1201.81     1278.41    148.67 o 
  -7   1  19     1276.44     1526.83    160.44 o 
  -5   1  19     4490.09     4593.72    231.01 o 
  -3   1  19      975.73     1022.84    137.77 o 
  -1   1  19      395.97      302.75    103.66 o 
   1   1  19      517.17      459.22    115.00 o 
   3   1  19      761.35      631.97    172.97 o 
   5   1  19      270.42      212.92    129.55 o 
 -32   2  19     1909.53     1801.97    200.62 o 
 -30   2  19     5626.90     5708.75    288.04 o 
 -28   2  19     9375.93     9860.38    474.97 o 
 -26   2  19    10851.98    11384.31    272.73 o 
 -24   2  19    11049.05    11570.59    288.52 o 
 -22   2  19     2012.45     2001.52    108.28 o 
 -20   2  19      182.36      154.02     91.24 o 
 -18   2  19      640.12      568.04     75.08 o 
 -16   2  19      199.69      182.05     58.33 o 
 -14   2  19     1556.78     1494.23    107.60 o 
 -12   2  19    10776.80    11397.76    381.14 o 
 -10   2  19    17235.28    17685.55    517.21 o 
  -8   2  19    13181.91    13080.76    427.01 o 
  -6   2  19    22642.86    24046.90    652.23 o 
  -4   2  19     6227.21     6702.63    346.18 o 
  -2   2  19      321.20      239.05    110.84 o 
   0   2  19      154.87       -3.09     93.75 o 
   2   2  19     1671.71     1479.65    174.37 o 
   4   2  19       14.74     -112.92     89.34 o 
 -31   3  19      957.48      951.53    164.00 o 
 -29   3  19     3645.70     3762.12    232.40 o 
 -27   3  19      757.89      788.61    110.57 o 
 -25   3  19     2634.24     2724.50    207.36 o 
 -23   3  19     3184.90     3086.79    133.80 o 
 -21   3  19     4060.55     3731.70    146.86 o 
 -19   3  19      987.21     1134.81    119.36 o 
 -17   3  19     1593.69     1532.50    125.16 o 
 -15   3  19     2021.26     1880.74    151.59 o 
 -13   3  19     4258.28     4215.72    222.04 o 
 -11   3  19     6535.79     6443.43    335.88 o 
  -9   3  19     5569.73     5368.70    259.36 o 
  -7   3  19     5602.56     5405.47    262.46 o 
  -5   3  19     5303.87     5622.49    270.55 o 
  -3   3  19     2080.94     2032.72    180.00 o 
  -1   3  19      289.05      137.66    102.09 o 
   1   3  19      243.46      108.20    103.02 o 
   3   3  19      502.39      511.17    225.52 o 
   5   3  19       14.48      111.70    152.25 o 
 -28   4  19      229.06      102.74     98.91 o 
 -26   4  19       82.02     -120.58     85.92 o 
 -24   4  19       34.02      -56.80     67.44 o 
 -22   4  19       18.36      -59.08     65.32 o 
 -20   4  19        5.06      -10.02     77.20 o 
 -18   4  19       20.81      112.51    132.45 o 
 -16   4  19       89.62      148.40     96.71 o 
 -14   4  19       75.10       38.99     92.12 o 
 -12   4  19      313.95      305.36    107.17 o 
 -10   4  19      181.34      110.27     97.71 o 
  -8   4  19      444.39      219.00    107.79 o 
  -6   4  19      186.68      188.14    105.64 o 
  -4   4  19      243.44      373.29    121.00 o 
  -2   4  19       91.08      178.40    103.86 o 
   0   4  19      256.80      350.70    123.51 o 
   2   4  19       73.99       -6.03    110.27 o 
 -23   5  19        0.99      -97.43     85.75 o 
 -21   5  19      505.28      404.72    124.55 o 
 -19   5  19      264.71      224.02    112.78 o 
 -17   5  19      387.81      180.51    113.55 o 
 -15   5  19     1232.78     1383.66    180.71 o 
 -13   5  19     1445.74     1464.89    181.53 o 
 -11   5  19      540.78      705.78    209.38 o 
  -9   5  19      646.81      760.27    148.89 o 
  -7   5  19      857.34     1003.49    163.13 o 
  -5   5  19      872.59     1002.31    202.56 o 
  -3   5  19      255.39      305.48    123.34 o 
 -34   0  20     5939.53     5783.75    432.64 o 
 -32   0  20     2508.96     2545.25    280.63 o 
 -30   0  20      755.00      716.85    200.39 o 
 -28   0  20        3.51     -152.81    112.83 o 
 -26   0  20      679.68      584.21    190.34 o 
 -24   0  20       57.95      -68.45     72.47 o 
 -22   0  20      690.76      503.84    112.78 o 
 -20   0  20     5749.81     5663.42    251.47 o 
 -18   0  20    15467.90    16308.08    476.93 o 
 -16   0  20    16480.63    16684.45    679.82 o 
 -14   0  20    12535.46    12459.43    489.59 o 
 -12   0  20    12709.44    12215.25    563.50 o 
 -10   0  20     9658.56     9431.35    482.40 o 
  -8   0  20       90.69        4.69    136.86 o 
  -6   0  20     1717.35     1140.66    208.97 o 
  -4   0  20     2335.13     2470.80    250.58 o 
  -2   0  20     1325.06     1138.11    213.04 o 
   0   0  20     1602.76     1299.47    209.50 o 
   2   0  20     5866.91     5202.20    354.01 o 
   4   0  20     3717.81     4008.03    309.96 o 
 -33   1  20     2472.98     2822.21    218.49 o 
 -31   1  20     2395.16     2342.71    204.62 o 
 -29   1  20     2211.92     2330.68    197.81 o 
 -27   1  20     1252.29     1043.84    101.73 o 
 -25   1  20      337.44      255.10     72.48 o 
 -23   1  20      512.22      375.19    112.34 o 
 -21   1  20     6605.41     6574.88    193.52 o 
 -19   1  20       46.63      -32.45     48.84 o 
 -17   1  20     1961.83     2077.86    112.72 o 
 -15   1  20     2278.05     2194.34    112.67 o 
 -13   1  20     5502.23     5352.66    220.44 o 
 -11   1  20     4817.45     4682.05    235.06 o 
  -9   1  20     2496.88     2244.84    170.25 o 
  -7   1  20       58.77       29.62     97.09 o 
  -5   1  20     3007.63     2876.26    190.03 o 
  -3   1  20      611.42      456.95    136.25 o 
  -1   1  20     1192.34     1244.99    152.23 o 
   1   1  20      277.04      173.47    111.25 o 
   3   1  20      137.50      -56.80     86.02 o 
   5   1  20     1411.02     1260.93    219.61 o 
 -32   2  20        6.47      -35.35     97.42 o 
 -30   2  20      646.47      661.05    139.55 o 
 -28   2  20     1650.15     1852.03    146.29 o 
 -26   2  20      347.60      379.31     77.11 o 
 -24   2  20      382.97      475.38     81.35 o 
 -22   2  20       58.67      -75.18     50.12 o 
 -20   2  20       11.61      -70.07     46.71 o 
 -18   2  20      583.94      503.65     77.15 o 
 -16   2  20       31.74      -60.16     59.76 o 
 -14   2  20        2.46      -42.41     76.22 o 
 -12   2  20       18.77      260.03    160.70 o 
 -10   2  20      245.26      482.43    112.45 o 
  -8   2  20      604.44     1234.39    157.16 o 
  -6   2  20      113.00      509.93    128.42 o 
  -4   2  20       27.02      -22.25     95.56 o 
  -2   2  20      199.92       39.37     99.94 o 
   0   2  20      168.05      -15.00     86.82 o 
   2   2  20       62.50     -126.76     93.34 o 
   4   2  20       11.51     -117.52    144.55 o 
 -31   3  20      693.24      933.93    166.92 o 
 -29   3  20     1124.39     1225.51    173.97 o 
 -27   3  20      921.90     1156.37    128.13 o 
 -25   3  20     1436.20     1312.40    119.55 o 
 -23   3  20      224.42      126.71     64.75 o 
 -21   3  20      760.23      736.06    103.01 o 
 -19   3  20      456.66      430.84     91.62 o 
 -17   3  20      532.10      387.82    109.67 o 
 -15   3  20      240.70      174.96     92.93 o 
 -13   3  20     1357.03     1565.37    346.72 o 
 -11   3  20      337.88      464.11    120.04 o 
  -9   3  20     1566.53     1720.51    182.40 o 
  -7   3  20      445.90      465.08    124.00 o 
  -5   3  20      793.01     1014.54    204.15 o 
  -3   3  20       54.17       88.90    101.87 o 
  -1   3  20      209.58      150.76    141.19 o 
   1   3  20      305.34      374.00    130.96 o 
   3   3  20      259.86      380.64    136.48 o 
 -26   4  20       10.44      -95.85     68.28 o 
 -24   4  20      143.79      123.64    100.61 o 
 -22   4  20      607.17      516.11    104.15 o 
 -20   4  20     3748.12     3503.29    215.33 o 
 -18   4  20     4580.95     4740.13    250.45 o 
 -16   4  20     8351.78     9434.10    365.63 o 
 -14   4  20     6641.97     7031.62    673.18 o 
 -12   4  20     4276.46     4491.88    245.98 o 
 -10   4  20     2108.50     1970.79    178.65 o 
  -8   4  20       22.34     -122.01     81.34 o 
  -6   4  20       98.19     -111.48     86.83 o 
  -4   4  20      259.72      201.12    106.65 o 
  -2   4  20      638.83      734.90    147.49 o 
   0   4  20      708.83     1004.33    162.25 o 
 -21   5  20      782.47      857.21    154.03 o 
 -19   5  20      690.03      931.38    154.41 o 
 -17   5  20     1694.56     1718.49    198.37 o 
 -15   5  20     2915.51     3327.39    225.62 o 
 -13   5  20     3740.31     3264.64    228.95 o 
 -11   5  20     2422.70     2537.44    203.62 o 
  -9   5  20     2833.99     3067.39    225.27 o 
  -7   5  20     1159.63     1238.66    181.26 o 
  -5   5  20      810.35     1034.04    180.59 o 
 -33   1  21     2056.46     2372.25    235.74 o 
 -31   1  21     2040.01     1956.11    382.04 o 
 -29   1  21      714.13      746.96    153.25 o 
 -27   1  21     1241.04     1258.54    111.48 o 
 -25   1  21      798.37      779.77    154.78 o 
 -23   1  21      644.86      578.78    110.00 o 
 -21   1  21     2647.23     2855.37    129.54 o 
 -19   1  21     2351.21     2329.68    119.99 o 
 -17   1  21     5411.52     5362.30    191.16 o 
 -15   1  21     4428.91     4332.35    158.29 o 
 -13   1  21     5814.82     5932.00    213.37 o 
 -11   1  21     3119.94     3192.87    384.59 o 
  -9   1  21     3627.38     3357.43    211.06 o 
  -7   1  21        2.89      -68.91     83.61 o 
  -5   1  21      336.25      356.36    183.17 o 
  -3   1  21        4.64      -80.62     82.46 o 
  -1   1  21      188.73      150.62     97.34 o 
   1   1  21      105.20      -97.55     82.51 o 
   3   1  21       59.46       -0.38    130.10 o 
 -32   2  21     1371.20     1535.08    192.07 o 
 -30   2  21     2398.92     2433.58    197.55 o 
 -28   2  21     3641.07     3423.78    174.77 o 
 -26   2  21     3027.44     2818.27    133.99 o 
 -24   2  21     1621.72     1637.68    121.63 o 
 -22   2  21      102.75       -7.18     57.72 o 
 -20   2  21     1540.11     1351.39    109.10 o 
 -18   2  21      689.01      719.12    104.38 o 
 -16   2  21     1081.72     1030.82    143.91 o 
 -14   2  21     3143.91     3284.23    203.98 o 
 -12   2  21     6629.01     7026.52    303.44 o 
 -10   2  21    16498.66    16766.88    523.34 o 
  -8   2  21     3610.74     3900.84    373.19 o 
  -6   2  21     2725.33     3105.88    210.58 o 
  -4   2  21     1162.93     1220.20    245.80 o 
  -2   2  21       52.99       60.52    108.59 o 
   0   2  21       26.88      -40.08    197.59 o 
   2   2  21      750.19      644.81    292.22 o 
 -29   3  21      767.69      766.81    120.45 o 
 -27   3  21      559.79      550.21     85.84 o 
 -25   3  21       75.84       35.00     73.57 o 
 -23   3  21      250.31      263.27     84.84 o 
 -21   3  21     1118.37     1088.59    124.02 o 
 -19   3  21      306.09      303.03    102.88 o 
 -17   3  21     1289.08     1197.37    154.07 o 
 -15   3  21     1966.82     1892.22    173.87 o 
 -13   3  21     3475.66     2868.97    251.18 o 
 -11   3  21     1516.79     1564.43    176.70 o 
  -9   3  21     2368.16     2582.86    194.02 o 
  -7   3  21      518.95      483.89    125.85 o 
  -5   3  21      569.33      529.37    130.04 o 
  -3   3  21      204.12      173.92    111.39 o 
  -1   3  21     1165.05     1403.22    437.76 o 
   1   3  21      373.62      555.39    142.11 o 
 -26   4  21       56.41      -42.53     83.67 o 
 -24   4  21        7.84      -90.83     98.46 o 
 -22   4  21      489.14      358.61    118.28 o 
 -20   4  21      203.81      274.75    111.67 o 
 -18   4  21     1452.24     2183.79    194.64 o 
 -16   4  21      567.68      767.47    146.80 o 
 -14   4  21      269.68      570.80    135.84 o 
 -12   4  21       32.73      172.44    109.83 o 
 -10   4  21       53.20      -25.10     93.34 o 
  -8   4  21      106.62      113.99    110.54 o 
  -6   4  21      243.54       29.18    104.79 o 
  -4   4  21        5.16      -27.52    105.16 o 
 -17   5  21      426.57      418.95    147.40 o 
 -15   5  21      401.58      331.97    137.03 o 
 -13   5  21      788.20     1017.78    202.92 o 
 -11   5  21      301.28      199.42    132.34 o 
 -32   0  22     5478.90     6140.31    446.66 o 
 -30   0  22     1091.90     1131.89    231.60 o 
 -28   0  22        9.41     -108.56     72.37 o 
 -26   0  22       64.39     -113.09     77.46 o 
 -24   0  22       31.85      -19.39     77.59 o 
 -22   0  22     1286.66     1301.16    208.62 o 
 -20   0  22    10273.78    10074.38    362.28 o 
 -18   0  22     8409.12     8488.09    329.05 o 
 -16   0  22    12967.30    12545.69    416.05 o 
 -14   0  22     7273.52     6906.30    420.51 o 
 -12   0  22      883.37      726.31    186.13 o 
 -10   0  22     1531.52     1378.54    230.92 o 
  -8   0  22     1915.37     1265.30    223.07 o 
  -6   0  22      996.71      675.63    180.32 o 
  -4   0  22       49.67     -100.44    112.08 o 
  -2   0  22     1579.49     1564.12    237.86 o 
   0   0  22     4776.92     4666.34    358.10 o 
   2   0  22     5614.30     6329.31    416.19 o 
 -31   1  22      599.46      386.23    154.92 o 
 -29   1  22      319.48      201.26     94.58 o 
 -27   1  22     1052.59      962.30    100.32 o 
 -25   1  22     1340.79     1319.08    118.41 o 
 -23   1  22      684.82      609.83    186.12 o 
 -21   1  22      129.58      147.22     65.69 o 
 -19   1  22     5439.31     5406.39    181.86 o 
 -17   1  22     4318.74     4158.25    159.89 o 
 -15   1  22     3488.84     3515.68    168.22 o 
 -13   1  22     2836.09     2969.78    198.83 o 
 -11   1  22      459.59      525.40    127.25 o 
  -9   1  22     2292.36     1925.64    195.01 o 
  -7   1  22      253.35      258.58    107.49 o 
  -5   1  22       79.15       68.30     92.06 o 
  -3   1  22      317.33      178.83     97.08 o 
  -1   1  22      684.80      506.55    129.65 o 
   1   1  22     1466.65     1350.59    175.84 o 
 -30   2  22      112.02      101.82    109.26 o 
 -28   2  22        2.04       84.89     80.78 o 
 -26   2  22        3.21      109.25     67.00 o 
 -24   2  22       46.86       14.21     62.08 o 
 -22   2  22      732.38      616.51     87.83 o 
 -20   2  22      102.79       12.38     70.08 o 
 -18   2  22       27.01      -76.10     66.36 o 
 -16   2  22      230.78      115.19     99.98 o 
 -14   2  22      474.32      469.81    119.87 o 
 -12   2  22      357.30      558.31    126.42 o 
 -10   2  22      422.86      421.01    125.94 o 
  -8   2  22      183.93      199.96    105.33 o 
  -6   2  22       62.48       43.67    101.92 o 
  -4   2  22       33.59      -66.50    100.87 o 
  -2   2  22      256.05      313.60    129.12 o 
   0   2  22       96.24     -106.00    113.60 o 
 -27   3  22      281.11      248.37     87.30 o 
 -25   3  22      402.25      382.40     97.98 o 
 -23   3  22     1046.04     1094.60    130.36 o 
 -21   3  22     1160.66     1149.31    132.65 o 
 -19   3  22     1207.53     1318.78    167.07 o 
 -17   3  22     1629.37     1545.65    177.96 o 
 -15   3  22     1025.43      871.57    151.53 o 
 -13   3  22     1138.73     1315.98    173.35 o 
 -11   3  22     1461.21     1469.50    180.07 o 
  -9   3  22      946.05      724.85    147.00 o 
  -7   3  22        3.67       20.15    100.99 o 
  -5   3  22      332.98      427.25    133.10 o 
  -3   3  22      224.89      285.38    128.53 o 
 -22   4  22      487.33      693.77    138.27 o 
 -20   4  22     5755.81     6039.32    296.61 o 
 -18   4  22     8372.82     8863.84    507.83 o 
 -16   4  22     6768.81     6893.77    319.85 o 
 -14   4  22     6537.93     6850.63    703.25 o 
 -12   4  22     1918.69     2188.54    197.45 o 
 -10   4  22      318.52      257.33    122.72 o 
  -8   4  22       12.63      -34.63     99.16 o 
 -29   1  23        8.79      -87.21     69.96 o 
 -27   1  23       97.93       84.74     68.67 o 
 -25   1  23      268.23      168.71     70.54 o 
 -23   1  23      464.97      501.03    101.80 o 
 -21   1  23       11.42      -66.82     61.19 o 
 -19   1  23     2602.82     2509.22    128.80 o 
 -17   1  23     1484.51     1516.69    136.05 o 
 -15   1  23     1315.94     1424.60    170.84 o 
 -13   1  23      522.61      538.26    128.60 o 
 -11   1  23      578.06      605.47    129.67 o 
  -9   1  23     1316.75     1277.27    164.18 o 
  -7   1  23      349.06      447.97    121.19 o 
  -5   1  23      474.13      473.07    120.99 o 
  -3   1  23     1126.19      972.36    152.09 o 
  -1   1  23      464.25      387.79    157.35 o 
 -28   2  23     3058.22     3258.44    152.25 o 
 -26   2  23     5124.89     5530.85    194.52 o 
 -24   2  23     6741.69     7120.53    220.40 o 
 -22   2  23     4144.69     4217.81    195.56 o 
 -20   2  23     3324.87     3265.51    173.45 o 
 -18   2  23      538.34      606.70    137.99 o 
 -16   2  23      518.88      302.80    120.88 o 
 -14   2  23      720.26      478.94    229.78 o 
 -12   2  23      481.58      478.07    129.35 o 
 -10   2  23     1198.50     1449.33    181.84 o 
  -8   2  23     2271.64     2665.14    241.15 o 
  -6   2  23     1980.32     2602.98    255.28 o 
  -4   2  23      744.87      885.01    204.14 o 
 -25   3  23     2335.16     2467.70    164.17 o 
 -23   3  23     2704.66     3032.63    174.26 o 
 -21   3  23     1079.21     1334.44    249.63 o 
 -19   3  23     4743.44     4755.49    424.81 o 
 -17   3  23     2363.81     2470.57    197.75 o 
 -15   3  23     1378.51     1492.91    182.76 o 
 -13   3  23      845.14      958.29    162.66 o 
 -11   3  23      309.99      235.19    120.34 o 
  -9   3  23      461.09      380.98    133.29 o 
  -7   3  23      774.15      736.09    325.18 o 
 -18   4  23       73.65      370.34    273.16 o 
 -16   4  23      170.94      318.66    126.75 o 
 -14   4  23      608.11      647.00    199.99 o 
 -28   0  24       31.35      -39.24     98.00 o 
 -26   0  24      653.71      579.09    130.71 o 
 -24   0  24     5429.08     5252.40    265.78 o 
 -22   0  24     2842.27     2925.63    497.45 o 
 -20   0  24     7007.22     7427.52    318.79 o 
 -18   0  24     8865.08     9114.66    357.98 o 
 -16   0  24     7298.31     7479.56    453.00 o 
 -14   0  24     3083.35     3000.19    282.98 o 
 -12   0  24      308.31      153.59    132.94 o 
 -10   0  24      274.69       63.84    124.86 o 
  -8   0  24      524.70      169.75    134.83 o 
  -6   0  24      446.05      199.23    153.97 o 
  -4   0  24     1724.99     1418.37    260.22 o 
 -27   1  24      933.12      916.13    104.82 o 
 -25   1  24      860.94      958.13    108.41 o 
 -23   1  24     2699.65     2625.03    159.35 o 
 -21   1  24     1696.90     1799.05    170.22 o 
 -19   1  24     1898.82     1883.32    173.74 o 
 -17   1  24      808.68      842.25    150.66 o 
 -15   1  24      444.18      363.60    119.63 o 
 -13   1  24      122.69       58.78     95.76 o 
 -11   1  24      463.59      458.23    165.52 o 
  -9   1  24      128.14      117.55    104.49 o 
  -7   1  24      578.36      382.91    152.29 o 
  -5   1  24     1000.22     1137.58    163.22 o 
 -26   2  24       47.54      163.10     78.19 o 
 -24   2  24       29.38      204.81     90.72 o 
 -22   2  24       53.89      120.65     86.71 o 
 -20   2  24        9.88      -92.30     91.65 o 
 -18   2  24       13.76     -134.90     89.94 o 
 -16   2  24      232.43      -68.40    104.15 o 
 -14   2  24        2.81     -127.73     85.15 o 
 -12   2  24        1.87     -140.57     93.72 o 
 -10   2  24      278.46      183.53    199.12 o 
  -8   2  24       41.36       59.59    121.28 o 
  -6   2  24      191.12      313.54    142.85 o 
 -21   3  24      174.70      189.40    116.62 o 
 -19   3  24     1157.20     1365.99    184.92 o 
 -17   3  24      239.01      282.36    126.17 o 
 -15   3  24       70.82      -80.16    119.40 o 
 -13   3  24        3.39     -112.55    102.87 o 
 -11   3  24        0.94     -119.67    105.13 o 
 -25   1  25      992.39     1227.35    121.99 o 
 -23   1  25     2173.54     2050.61    157.51 o 
 -21   1  25     1196.51     1171.04    202.34 o 
 -19   1  25      578.98      530.99    136.62 o 
 -17   1  25      206.67       86.47    104.62 o 
 -15   1  25      183.61       39.48    103.62 o 
 -13   1  25       73.87      -36.41     93.96 o 
 -11   1  25       44.46       17.47    101.09 o 
  -9   1  25      253.10      252.89    113.94 o 
 -22   2  25     2746.32     2980.96    175.48 o 
 -20   2  25      410.08       48.50    112.04 o 
 -18   2  25      201.60       13.05    109.55 o 
 -16   2  25       16.43     -132.55     88.36 o 
 -14   2  25       78.38     -153.26    102.18 o 
 -12   2  25      509.45      444.92    147.19 o 
 -22   0  26      785.56      525.82    134.25 o 
 -20   0  26      387.50      246.95    111.71 o 
 -18   0  26     1273.24     1359.64    251.90 o 
 -16   0  26     2003.77     2030.97    292.58 o 
 -14   0  26      282.15      182.13    167.48 o 
 -19   1  26      280.04      243.96    117.00 o 
 -17   1  26      260.73      165.00    119.12 o 
 -15   1  26      277.71      178.98    176.87 o 
                                                 
